# Supplementary material for: Metabolic Pathway Analysis in Chicken Induced by Selenium-Enriched Yeast: Insights from Flavoromics and Metabolomics
Source: Foods. 2025 Nov 26;14(23):4060. doi: 10.3390/foods14234060 (PMC12692524; doi:10.3390/foods14234060)
Supplement: Supplementary file 1 [file foods-14-04060-s001.zip]

Archive with 2 entries (2 files):
- Supplementary file.pdf
- supplemental file-Metabolite Information.xlsx
