# Supplementary material for: Metabolic Pathway Analysis in Chicken Induced by Selenium-Enriched Yeast: Insights from Flavoromics and Metabolomics
Source: Foods. 2025 Nov 26;14(23):4060. doi: 10.3390/foods14234060 (PMC12692524; doi:10.3390/foods14234060)
Supplement: Supplementary file 1 [file foods-14-04060-s001.zip › supplemental file-Metabolite Information.xlsx]

## Sheet: meta_intensity_pos.anno
Compound_ID	Name	IonMode	Formula	MolecularWeight	m/z	MassError	Adduct	RT (min)	Score	Level	Column	ClassI	ClassII	ClassIII	CAS	HMDB_ID	SuperClass(HMDB)	Class(HMDB)	SubClass(HMDB)	Other_name(KEGG_name)	KEGG_ID	KEGG_MapID	Lipidmaps_ID	CATEGORY(Lipidmaps)	MAIN_CLASS(Lipidmaps)	SUB_CLASS(Lipidmaps)	PubChemID	SMILES	InChIKey	DX-1	DX-2	DX-3	DX-4	DX-5	DX-6	DX-CK-1	DX-CK-2	DX-CK-3	DX-CK-4	DX-CK-5	DX-CK-6	J-1	J-2	J-3	J-4	J-5	J-6	J-ck-1	J-ck-2
Com_927_pos	Licoflavone B	P	C25H26O4	390.183	413.173	0.57547	[M+Na]+	6.337	0.57	1	C18	Phenylpropanoids and polyketides	Flavonoids	Flavones	91433-17-9""	_	_	_	_	_	_	_	LMPK12110029	Polyketides [PK]	Flavonoids [PK12]	Flavones and Flavonols [PK1211]	_	CC(=CCC1=CC2=C(C=C1O)OC(=CC2=O)C3=CC(=C(C=C3)O)CC=C(C)C)C	GLDVIKFETPAZNV-UHFFFAOYSA-N	4544142.60832567	4347014.235502661	1402725.956148272	7453076.715872992	3938556.788035884	3957688.302169296	5503965.666410293	2401192.92372902	6836422.34609601	2674951.05103151	3673954.765297439	2601684.455732316	4265954.183410362	4466185.638336889	3353859.048633548	4341581.074946636	2737063.125430511	2244139.1508902	2618213.718568048	756006.4758975927
Com_317_pos	(-)-Huperzine A	P	C15H18N2O	242.142	243.149	0.03955	[M+H]+	5.778	0.52	1	C18	Organoheterocyclic compounds	Quinolines and derivatives	Quinolones and derivatives	102518-79-6""	_	_	_	_	_	_	_	_	_	_	_	449069	CC=C1C2CC3=C(C1(CC(=C2)C)N)C=CC(=O)N3	ZRJBHWIHUMBLCN-ZUZCIYMTSA-N	540576.2195609433	980927.42767002	1086136.984945357	388738.1863655382	292588.2982239693	1791383.064716125	377441.8264253963	262431.7858435568	1034185.519867279	1224745.869582562	1134379.976164757	784819.6909039537	1783752.977460876	543430.9734369193	804899.316498311	2361359.28628888	577562.6007073805	1115017.191378523	2401284.779220477	616658.7582159478
Com_287_pos	Ambroxide	P	C16H28O	236.214	237.221	0.66738	[M+H]+	8.741	0.83	1	C18	Organoheterocyclic compounds	Naphthofurans	_	6790-58-5""	HMDB0036831	Organoheterocyclic compounds	Naphthofurans	_	_	_	_	_	_	_	_	10857465	CC1(CCCC2(C1CCC3(C2CCO3)C)C)C	YPZUZOLGGMJZJO-LQKXBSAESA-N	156475673.8895581	230943864.4834892	231180294.6133689	123478011.8506672	54236890.99737328	186246272.626617	145463716.0014149	221293933.8204733	37821839.16724545	70647017.36112832	145285094.9169658	231958743.1412859	40581503.77801877	155548048.8859138	148790761.812014	282536855.5473316	164084869.2373206	129846965.69952	173748016.3369197	137355980.4052865
Com_483_pos	Crotonoside	P	C10H13N5O5	283.092	284.098	2.14575	[M+H]+	3.455	0.76	1	C18	Organoheterocyclic compounds	Imidazopyrimidines	Purines and purine derivatives	1818-71-9""	HMDB0000403	Organoheterocyclic compounds	Imidazopyrimidines	Purines and purine derivatives	Isoguanosine; Crotonoside	C08432	_	_	_	_	_	76900	NC1=NC(O)=NC2=C1NC=N2	DRAVOWXCEBXPTN-UHFFFAOYSA-N	119419003.4082674	61576191.6753971	62262654.38002447	60648386.79058807	136154074.9802028	64017010.67546973	76790524.75786737	35267275.86250672	136209656.9772318	94559447.33114275	58623170.26847928	48207245.94289855	51413958.736587	82093951.40760955	67225481.94744064	27147146.16433677	42987414.38462314	65266548.61540972	79647126.86668758	26347854.20816251
Com_820_pos	Arnicolide D	P	C19H24O5	332.162	355.152	1.45061	[M+Na]+	7.906	0.66	1	C18	Lipids and lipid-like molecules	Prenol lipids	Terpene lactones	34532-68-8""	_	_	_	_	_	_	_	_	_	_	_	_	CC1CC2C(C(C(=O)O2)C)C(C3(C1C=CC3=O)C)OC(=O)C(=C)C	NZESEVTYUVXOTC-APDQSUQKSA-N	14351242.60101907	6592593.428523904	7238840.632047544	4141951.023738223	1793090.672546678	6625520.850755868	3456112.250734876	7983383.027948991	3675376.636575881	5813201.229643834	1329945.800993812	8106918.538802584	1271161.934681594	8741222.628740124	1375577.751350533	18300275.86319422	4595424.684090208	2685556.685360101	9304733.094534583	868313.2499632881
Com_731_pos	Toddalolactone	P	C16H20O6	308.126	331.115	1.27218	[M+Na]+	6.194	0.85	1	C18	Benzenoids	Benzene and substituted derivatives	_	483-90-9""	_	_	_	_	_	_	_	_	_	_	_	_	CC(C)(C(CC1=C(C=C2C(=C1OC)C=CC(=O)O2)OC)O)O	FXOFPSAANUWIIM-UHFFFAOYSA-N	3907634.878611778	4226373.038853252	3103073.734817453	3840469.994349489	3873936.899351989	2254882.665903269	3930199.796053376	3528029.370965714	3517952.110291491	4892248.495897908	3921578.56501109	2500138.138369652	2117110.723655548	3470906.948056998	5475949.582993222	2828856.935842731	3878247.901389126	1614385.440648906	4623348.498694403	2861185.621198816
Com_177_pos	Ethyl pivaloylacetate	P	C9H16O3	172.11	195.099	1.28765	[M+Na]+	5.807	0.62	1	C18	Organic acids and derivatives	Keto acids and derivatives	Beta-keto acids and derivatives	17094-34-7""	_	_	_	_	_	_	_	_	_	_	_	_	CCOC(=O)CC(=O)C(C)(C)C	VUYNTIDSHCJIKF-UHFFFAOYSA-N	24961828.12443001	48909200.74704716	54806694.01413811	57085112.59846781	35068371.42001782	35471221.96065693	67996134.00330469	38203208.90257128	65171932.7467474	59445482.86760344	30160606.27713667	57008591.85725773	66497649.4390306	27014992.30259937	47517578.51500327	34314838.32092713	41516000.34192252	29826387.00184252	36656383.80154876	3272092.645146801
Com_361_pos	Bombykol	P	C16H30O	238.23	256.263	1.5651	[M+NH4]+	9.39	0.78	1	C18	Lipids and lipid-like molecules	Fatty Acyls	Fatty alcohols	765-17-3""	_	_	_	_	Bombykol	C16873	_	LMFA05000007	Fatty Acyls [FA]	Fatty alcohols [FA05]	_	_	CCCC=CC=CCCCCCCCCCO	CIVIWCVVOFNUST-SCFJQAPRSA-N	20331780829.77456	30478062666.74443	24651798824.25701	15571848206.18313	6078548340.409184	26445896501.97856	21407390019.95678	29331076337.42069	5522350893.349515	12922625487.51669	25359420294.93433	31433135372.15077	10136510751.58661	33330332178.68312	26751005101.20473	37106785591.58327	32840194777.92859	21385262978.64088	27015066731.71955	24376824979.67451
Com_423_pos	Sphingosine (d17:1)	P	C17H35NO2	285.267	268.263	0.79883	[M+H-H2O]+	9.186	0.63	1	C18	Organic nitrogen compounds	Organonitrogen compounds	Amines	6918-48-5""	_	_	_	_	_	_	_	LMSP01040002	Sphingolipids [SP]	Sphingoid bases [SP01]	Sphingoid base homologs and variants [SP0104]	_	CCCCCCCCCCCCC=CC(C(CO)N)O	RBEJCQPPFCKTRZ-LHMZYYNSSA-N	148507953.528381	241398242.6034662	223573711.366119	127108471.3912792	48484206.24585886	203597634.6477665	180544577.5816737	269615288.0799083	27484346.56643121	82892824.67692366	180591957.0261428	270671863.3398728	34412155.61698905	261494000.9342071	225187282.5153516	320611338.4572454	294438443.6997406	155845436.7343206	212123076.5240358	175608325.7734256
Com_849_pos	Kirenol	P	C20H34O4	338.246	361.234	1.23257	[M+Na]+	7.92	0.74	1	C18	Lipids and lipid-like molecules	Prenol lipids	Diterpenoids	52659-56-0""	HMDB0253803	Lipids and lipid-like molecules	Prenol lipids	Diterpenoids	_	_	_	_	_	_	_	45934421	CC1(CO)CC(O)CC2(C)C3CCC(C)(C=C3CCC12)C(O)CO	NRYNTARIOIRWAB-UHFFFAOYSA-N	94001397.4567826	81173057.08869642	82002229.31090553	94773494.37872316	111487104.7648395	116680527.8065697	74704162.6638456	83593456.89270382	115576639.6420597	90900091.4358002	73293630.02393945	86337823.33119696	102788864.00865	88340638.14433014	73507527.59693778	81373888.52571547	69294410.11644506	70662381.70475471	76701136.97779125	68585305.7189063
Com_415_pos	Dihydroartemisinin	P	C15H24O5	284.162	267.159	1.02648	[M+H-H2O]+	7.012	0.67	1	C18	Lipids and lipid-like molecules	Prenol lipids	Sesquiterpenoids	71939-50-9""	HMDB0242686	Lipids and lipid-like molecules	Prenol lipids	Sesquiterpenoids	_	D07362	_	_	_	_	_	540327	CC1CCC2C(C)C(O)OC3OC4(C)CCC1C23OO4	BJDCWCLMFKKGEE-UHFFFAOYSA-N	97557058.68621065	96312476.77996916	82726092.88376494	126615017.5861587	149339305.5292185	116523734.9008129	115281086.2074623	81946783.93990125	182628578.9982198	167846107.7308088	151978033.189392	142206632.091767	261432372.5016386	38820236.36380865	90949385.6908831	107205380.1878108	22466020.89004044	139911071.3633471	99272446.3196252	113274005.6042136
Com_354_pos	Fraxinellone	P	C14H16O3	232.11	255.098	2.82782	[M+Na]+	5.979	0.62	1	C18	Organoheterocyclic compounds	Isobenzofurans	_	28808-62-0""	_	_	_	_	_	_	_	_	_	_	_	124039	CC1=C2C(=O)OC(C2(CCC1)C)C3=COC=C3	XYYAFLHHHZVPRN-GXTWGEPZSA-N	193065.450676876	768186.4958930173	532130.4338506775	757556.4112942842	253369.9664070528	425411.2032699992	778755.0357164439	168071.1835484813	267725.2994115243	1233815.706323296	438164.681413285	469461.3359212155	1734716.690789791	213922.8799001293	1086190.552884432	778518.8496277018	340962.0702081157	201841.750170559	378691.7188062655	581618.1344276946
Com_911_pos	Hellebrigenol	P	C24H34O6	418.236	401.232	1.47293	[M+H-H2O]+	7.704	0.67	1	C18	Lipids and lipid-like molecules	Steroids and steroid derivatives	Steroid lactones	508-79-2""	_	_	_	_	_	_	_	LMST01130012	Sterol Lipids [ST]	Sterols [ST01]	Bufanolides and derivatives [ST0113]	_	CC12CCC3C(C1(CCC2C4=COC(=O)C=C4)O)CCC5(C3(CCC(C5)O)CO)O	ABVKNZHLRVHZSO-UHFFFAOYSA-N	63715907.67801043	55815484.7257995	55900119.8691901	102786845.680118	77959062.022493	73798613.9541402	66692389.94895093	50932867.39289768	105924385.0151449	100467035.5375418	84257541.95618306	83180715.83998558	154159573.4746482	23864241.15188968	56848285.23967701	69846873.2684109	14600058.23153402	68980230.88958912	62779975.91933905	99086674.40678972
Com_877_pos	17-Hydroxyisolathyrol	P	C20H30O5	350.209	373.198	1.36622	[M+Na]+	6.223	0.62	1	C18	Lipids and lipid-like molecules	Prenol lipids	Diterpenoids	93551-00-9""	_	_	_	_	_	_	_	_	_	_	_	_	CC1CC2(C(C1O)C(C(=CCC3C(C3(C)C)C=C(C2=O)C)CO)O)O	XKXYJTIBKZGIPR-YDYNUCMUSA-N	88370952.14194144	85461308.79353584	75757492.41511112	112698966.6904802	70649234.14307207	109267245.3559782	148441506.428519	76613784.59052698	143619007.4454311	163277198.9243908	39288842.39016933	50722980.66744194	186918263.8552792	42695608.90710791	102616851.1193775	102941575.058707	33206223.94253493	88314353.63182245	95061928.75346646	91968484.10930598
Com_453_pos	Phenyl beta-D-glucopyranoside	P	C12H16O6	256.095	279.083	1.65751	[M+Na]+	5.864	0.58	1	C18	Organic oxygen compounds	Organooxygen compounds	Carbohydrates and carbohydrate conjugates	1464-44-4""	_	_	_	_	Phenyl beta-D-glucopyranoside; Phenylglucoside	C11611	_	_	_	_	_	_	C1=CC=C(C=C1)OC2C(C(C(C(O2)CO)O)O)O	NEZJDVYDSZTRFS-RMPHRYRLSA-N	187679.7090698339	302400.2490868928	481709.2031704837	275325.2700408812	556119.9661197033	886969.3425036112	628163.5583355437	417057.3095547896	1304504.910571799	401909.8381770016	410758.8371887666	286443.2481170476	355151.5499916223	274139.1586781256	296088.3909817624	694149.428060013	221681.8742313831	300386.9302174037	485560.4240399976	238564.6263192187
Com_1011_pos	Taurodeoxycholate	P	C26H45NO6S	499.297	522.285	1.32833	[M+Na]+	6.854	0.79	1	C18	Lipids and lipid-like molecules	Steroids and steroid derivatives	Bile acids, alcohols and derivatives	1180-95-6""	HMDB0000896	Lipids and lipid-like molecules	Steroids and steroid derivatives	Bile acids, alcohols and derivatives	Taurodeoxycholate; Taurodeoxycholic acid	C05463	map00120	LMST05040013	Sterol Lipids [ST]	Steroid conjugates [ST05]	Taurine conjugates [ST0504]	_	CC(CCC(=O)NCCS(=O)(=O)[O-])C1CCC2C1(C(CC3C2CCC4C3(CCC(C4)O)C)O)C.[Na+]	YXHRQQJFKOHLAP-UHFFFAOYSA-M	49946210.07745844	24287490.49876901	41162130.06360129	58347021.75106757	57180589.79418747	23426219.16840698	76894157.41589144	71985694.83152054	35347703.91747973	206221811.4229141	54236725.89859357	9854922.66494722	43092919.57959937	33866335.80237092	197530016.497778	3296203.361473513	49108294.65992539	25907310.29604292	43944971.80187499	84771605.53104587
Com_357_pos	Atractylenolide II	P	C15H20O2	232.146	255.136	1.80626	[M+Na]+	6.926	0.6	1	C18	Lipids and lipid-like molecules	Prenol lipids	Terpene lactones	73069-14-4""	HMDB0248707	Lipids and lipid-like molecules	Prenol lipids	Terpene lactones	Atractylenolide II	C17886	_	_	_	_	_	14448069	CC1=C2CC3C(=C)CCCC3(C)CC2OC1=O	OQYBLUDOOFOBPO-UHFFFAOYSA-N	19168703.70068387	16982049.5746339	22096469.96561728	20891823.71875462	27733057.79336395	17363424.82948806	14657325.39859831	11207622.53153359	26588121.28270986	24622382.83890406	16389261.91297241	19047385.20568526	43989033.60568234	2849152.431951725	6676130.934522755	11639387.28557059	2345532.271787976	14564065.78331542	1984609.141317276	15169101.24009998
Com_472_pos	cis-9,10-Epoxystearic Acid	P	C18H34O3	298.251	281.247	0.97175	[M+H-H2O]+	8.568	0.88	1	C18	Lipids and lipid-like molecules	Fatty Acyls	Lineolic acids and derivatives	24560-98-3""	_	_	_	_	_	_	_	LMFA02000001	Fatty Acyls [FA]	Octadecanoids [FA02]	Other Octadecanoids [FA0200]	_	CCCCCCCCC1C(O1)CCCCCCCC(=O)O	IMYZYCNQZDBZBQ-SJORKVTESA-N	18929122.34991109	32779994.63369225	51769755.44982341	55737136.09201852	21148422.62642241	23531473.62649008	45803147.96699657	22156561.31379043	31150473.73560732	27132574.17456109	19377524.06347876	41054349.39626974	25117378.11950596	18610341.81659304	55444156.43606667	29931396.80069715	55957964.60585961	21221224.31508872	36679318.79447883	20459759.93418842
Com_940_pos	Gamabufotalin	P	C24H34O5	402.241	425.229	1.97662	[M+Na]+	7.329	0.7	1	C18	Lipids and lipid-like molecules	Steroids and steroid derivatives	Steroid lactones	465-11-2""	HMDB0252604	Lipids and lipid-like molecules	Steroids and steroid derivatives	Steroid lactones	Gamabufogenin; Gamabufotalin	C16962	_	LMST01130026	Sterol Lipids [ST]	Sterols [ST01]	Bufanolides and derivatives [ST0113]	521198	CC12CC(O)C3C(CCC4CC(O)CCC34C)C1(O)CCC2C1=COC(=O)C=C1	FMTLOAVOGWSPEF-UHFFFAOYSA-N	37829448.96210609	33481670.00143231	31218264.25498074	45338647.181858	59919819.39838902	35793454.88629486	46556102.31398744	33889812.44873107	58533736.7237761	45027804.21220422	45067433.07222424	40376048.88721137	88181440.77316076	10012125.87576622	28545988.49499585	33745925.63224383	6639133.488750306	33277315.40158854	33093334.95039617	35728936.35632236
Com_55_pos	4-Methoxyphenethyl alcohol	P	C9H12O2	152.084	135.081	1.08661	[M+H-H2O]+	5.621	0.83	1	C18	Benzenoids	Phenols	Tyrosols and derivatives	702-23-8""	_	_	_	_	_	_	_	_	_	_	_	_	COC1=CC=C(C=C1)CCO	AUWDOZOUJWEPBA-UHFFFAOYSA-N	31545015.70323051	47105101.4848781	48066200.13876772	54034237.93087924	37017440.97103702	45676832.81855208	29580002.55904484	24247021.70592527	55430456.98089859	42589799.94551653	26184627.47946657	51752547.71720375	89752245.59961805	40371770.58296174	29380673.39527887	48698663.76481351	27930379.11413759	45499120.16167573	48176936.66804126	27032499.85770434
Com_279_pos	Isocurcumenol	P	C15H22O2	234.162	235.169	1.63675	[M+H]+	6.696	0.91	1	C18	Lipids and lipid-like molecules	Prenol lipids	Sesquiterpenoids	24063-71-6""	HMDB0036647	Lipids and lipid-like molecules	Prenol lipids	Sesquiterpenoids	_	_	_	_	_	_	_	5255901	CC1CCC2C(=C)CC3(O)OC12CC3=C(C)C	DEBDFZGNZTYPMF-UHFFFAOYSA-N	33378048.73677989	28351503.19661886	43476010.95807724	38282415.78184389	49042287.92470191	34502848.17149798	32014389.28206846	23941005.91209864	69154089.42574613	58102822.46704822	53658747.56576508	41196381.89328335	80242629.16645154	15226154.71463091	29820217.9030534	40841071.88522401	19415520.54818897	40480831.08852814	39251932.96647997	48223024.27103747
Com_636_pos	Marrubiin	P	C20H28O4	332.199	315.195	1.41684	[M+H-H2O]+	6.983	0.77	1	C18	Organoheterocyclic compounds	Lactones	Gamma butyrolactones	465-92-9""	_	_	_	_	Marrubiin	C09128	_	_	_	_	_	_	CC1CC2C3C(CCCC3(C1(CCC4=COC=C4)O)C)(C(=O)O2)C	HQLLRHCTVDVUJB-OBHOOXMTSA-N	376437612.234077	325486364.3893119	328499901.2554506	450837337.8581233	521083146.8460423	411378536.3221514	379493425.0307522	294438008.6225009	441083786.6145404	415223379.9451814	495243960.872159	470747989.1671502	845638294.830271	92847446.25521225	282048008.7730556	370018443.576314	58354402.0230911	399099228.2613146	363711401.4180258	398587721.9002363
Com_184_pos	N-Acetyl-L-histidine	P	C8H11N3O3	197.08	198.087	0.87867	[M+H]+	1.616	0.97	1	C18	Organic acids and derivatives	Carboxylic acids and derivatives	Amino acids, peptides, and analogues	39145-52-3""	HMDB0032055	Organic acids and derivatives	Carboxylic acids and derivatives	Amino acids, peptides, and analogues	N-Acetyl-L-histidine	C02997	_	_	_	_	_	_	CC(=O)NC(CC1=CN=CN1)C(=O)O	KBOJOGQFRVVWBH-ZETCQYMHSA-N	1159725311.094162	1127641358.636146	1267250373.382898	1554568113.791002	2086549341.251342	871811346.4150816	1618312367.086298	528283204.1342359	2059886263.291029	1955208701.642974	1884503675.180188	1050827446.41471	2966668930.24482	694007450.2585936	869851222.5129734	1516018436.147219	538628143.8968942	859875133.1162022	623191669.80891	904966924.4458904
Com_625_pos	Triptophenolide	P	C20H24O3	312.173	313.179	1.57387	[M+H]+	6.53	0.74	1	C18	Lipids and lipid-like molecules	Steroids and steroid derivatives	Oxosteroids	74285-86-2""	_	_	_	_	_	_	_	_	_	_	_	_	CC(C)C1=C(C2=C(C=C1)C3(CCC4=C(C3CC2)COC4=O)C)O	KPXIBWGPZSPABK-UHFFFAOYSA-N	109249936.1216474	113529722.6319226	89940497.64510277	133447649.3071735	173264199.3131682	132647975.3250349	139033204.8163097	99809599.8816364	203343902.2731755	190178413.8484136	164178667.3208759	129477156.9466152	234326899.4899039	29552698.70822301	98394516.88794953	109391359.4299688	59802742.26766877	258419152.4044356	128832940.7879391	130083430.184106
Com_687_pos	9-Hydroxyoctadecanoic acid	P	C18H36O3	300.266	323.255	0.72936	[M+Na]+	9.923	0.54	1	C18	Lipids and lipid-like molecules	Fatty Acyls	Fatty acids and conjugates	3384-24-5""	HMDB0061661	Lipids and lipid-like molecules	Fatty Acyls	Fatty acids and conjugates	_	_	_	LMFA02000127	Fatty Acyls [FA]	Octadecanoids [FA02]	Other Octadecanoids [FA0200]	9570127	CCCCCCCCCC(O)CCCCCCCC(O)=O	RKHXDCVAPIMDMG-UHFFFAOYSA-N	40302176.25476099	69142388.39727898	81686556.83608623	39881140.13124494	7803166.988600463	26087958.28923401	32873369.78199732	34449488.54375391	8822395.008387506	10626171.17332202	19713154.25037165	35318911.06207471	8798148.646966867	26981967.92917312	40844892.93167081	55229504.68339355	72885227.71646927	16903960.48609979	27755200.4751576	13764114.97528274
Com_916_pos	Eudesmin	P	C22H26O6	386.173	409.161	1.64808	[M+Na]+	6.337	0.67	1	C18	Lignans, neolignans and related compounds	Furanoid lignans	_	526-06-7""	_	_	_	_	_	_	_	_	_	_	_	_	COC1=C(C=C(C=C1)C2C3COC(C3CO2)C4=CC(=C(C=C4)OC)OC)OC	PEUUVVGQIVMSAW-RZTYQLBFSA-N	14588696707.72773	10462135437.30833	11085709465.83278	16416827608.88769	16703417849.01214	13669861731.45279	13727477525.47314	11855879165.4357	18644986628.30364	13941135238.15735	10841859691.53593	10026100686.42687	20434160906.62672	9259105722.25892	10719073301.18398	10627915538.05475	11585325412.7447	11151411862.70314	10542817670.12316	11245991085.81562
Com_476_pos	D-Fructose-6-phosphate	P	C6H13O9P	260.03	283.019	0.77012	[M+Na]+	1.286	0.61	1	C18	Organic oxygen compounds	Organooxygen compounds	Carbohydrates and carbohydrate conjugates	26177-86-6""	HMDB0000124	Organic oxygen compounds	Organooxygen compounds	Carbohydrates and carbohydrate conjugates	_	_	_	_	_	_	_	_	C(C(C(C(C(=O)CO)O)O)O)OP(=O)(O)O	GSXOAOHZAIYLCY-HSUXUTPPSA-N	11526351.05591703	4190972.849503407	17791441.47237447	53818373.29339107	39558931.28919508	19613168.07854709	54091692.174365	19579871.40438706	37804349.62227968	40251769.91753329	51477974.70912078	6371513.662671641	49328509.38573833	10071153.42050186	19494041.72691601	3116106.150889459	24617469.17180312	143046367.4315529	3231309.121672044	4384813.881796374
Com_894_pos	Myriocin	P	C21H39NO6	401.278	384.274	1.29492	[M+H-H2O]+	6.523	0.62	1	C18	Lipids and lipid-like molecules	Fatty Acyls	Fatty acids and conjugates	35891-70-4""	_	_	_	_	Myriocin; Thermozymocidin; ISP-1	C19914	_	LMSP01080020	Sphingolipids [SP]	Sphingoid bases [SP01]	Sphingoid base analogs [SP0108]	_	CCCCCCC(=O)CCCCCCC=CCC(C(C(CO)(C(=O)O)N)O)O	ZZIKIHCNFWXKDY-GNTQXERDSA-N	10367259.2728859	2806111.904929399	56122241.19014084	10742505.57542717	11751870.97345343	19271969.60932526	3508753.534043529	17920380.55640659	13016234.87740008	23385292.93057338	6572517.619357247	9652781.561537173	13487334.62325981	76573901.47218615	33139286.22444234	1875541.758152249	4210052.984604931	14763150.71126193	13227084.35411315	22457643.42761559
Com_320_pos	Tiglyl carnitine	P	C12H21NO4	243.147	244.154	0.5104	[M+H]+	5.23	0.96	1	C18	Lipids and lipid-like molecules	Fatty Acyls	Fatty acid esters	64681-36-3""	HMDB0002366	Lipids and lipid-like molecules	Fatty Acyls	Fatty acid esters	_	_	_	LMFA07070108	Fatty Acyls [FA]	Fatty esters [FA07]	Fatty acyl carnitines [FA0707]	91825636	C\C=C(/C)C(=O)O[C@H](CC([O-])=O)C[N+](C)(C)C	WURBQCVBQNMUQT-OLKPEBQYSA-N	52598960.47803909	73116054.20449552	88031813.67049034	38634327.82257415	96999286.45323414	90849495.63429956	143930824.5792504	33874879.39221495	50995766.89875121	23772313.14386127	39834347.88164703	15249189.52383848	32183052.62782249	58892709.33834451	31719569.45800116	21536108.28503637	36238182.1321102	82816968.36710127	15901277.69074429	52159180.96945959
Com_1015_pos	1-Stearoyl-sn-glycero-3-phosphocholine	P	C26H54NO7P	523.364	546.352	1.15479	[M+Na]+	10.796	0.95	1	C18	Lipids and lipid-like molecules	Glycerophospholipids	Glycerophosphocholines	19420-57-6""	HMDB0010384	Lipids and lipid-like molecules	Glycerophospholipids	Glycerophosphocholines	_	_	_	LMGP01050026	Glycerophospholipids [GP]	Glycerophosphocholines [GP01]	Monoacylglycerophosphocholines [GP0105]	497299	CCCCCCCCCCCCCCCCCC(=O)OC[C@@H](O)COP([O-])(=O)OCC[N+](C)(C)C	IHNKQIMGVNPMTC-RUZDIDTESA-N	310356709.8702162	182606906.2797808	265455163.926807	149349249.0511407	22894185.16305764	20776636.45606089	86290199.65395072	569035955.1972674	11522122.80225524	71935967.58124991	25847389.53644156	76755488.41897893	2426451.461560696	500038927.6758287	188365912.0802687	127043194.4571513	124426255.434214	36299362.02623923	70667576.25142351	29749819.368714
Com_791_pos	Adenosine-2'-monophosphate	P	C10H14N5O7P	347.063	348.07	1.91763	[M+H]+	1.902	0.71	1	C18	Organic oxygen compounds	Organooxygen compounds	Carbohydrates and carbohydrate conjugates	130-49-4""	HMDB0011617	Organic oxygen compounds	Organooxygen compounds	Carbohydrates and carbohydrate conjugates	Adenosine 2'-phosphate; 2'-Adenylic acid; Adenosine-2'-monophosphate; AMP 2'-phosphate	C00946	_	_	_	_	_	53481006	NC1=NC=NC2=C1N=CN2C1O[C@H](CO)[C@@H](O)[C@H]1OP(O)(O)=O	QDFHPFSBQFLLSW-VTHZCTBJSA-N	549766731.6871396	615716429.6631091	448689719.9430934	560217173.3776412	864451498.1224078	658535084.3542447	546913893.908913	645539699.7918487	1053843544.25425	959313681.6044568	630501943.1035733	487322695.0690751	806085022.3295342	914534322.5428586	557113004.871384	625681928.5989802	546647071.5388306	529122838.1276533	644314406.4243846	626450369.4873201
Com_985_pos	Menaquinone-4	P	C31H40O2	444.303	467.292	1.15175	[M+Na]+	10.155	0.78	1	C18	Lipids and lipid-like molecules	Prenol lipids	Quinone and hydroquinone lipids	863-61-6""	HMDB0030017	Lipids and lipid-like molecules	Prenol lipids	Quinone and hydroquinone lipids	_	D00100	_	LMPR02030042	Prenol Lipids [PR]	Quinones and hydroquinones [PR02]	Vitamin K [PR0203]	5282367	CC(C)=CCC\C(C)=C\CC\C(C)=C\CC\C(C)=C\CC1=C(C)C(=O)C2=CC=CC=C2C1=O	DKHGMERMDICWDU-GHDNBGIDSA-N	1653975.345511063	14064943.39154852	26453870.79474313	14025446.57354531	3528112.410656926	5728447.468290634	4766112.554225119	7170627.450767994	15524737.11550298	4465735.04760764	10458420.67849482	4172131.575729773	1167335.620183591	1780954.396129503	7781521.068438363	3836575.399430092	14063374.86955349	831896.52117916	7316391.042275058	1340375.007745299
Com_197_pos	Acetylcarnitine	P	C9H17NO4	203.116	204.123	0.63859	[M+H]+	1.487	1	1	C18	Lipids and lipid-like molecules	Fatty Acyls	Fatty acid esters	14992-62-2""	HMDB0240773	Lipids and lipid-like molecules	Fatty Acyls	Fatty acid esters	O-Acetylcarnitine; O-Acetyl-L-carnitine	C02571	map04931	LMFA07070060	Fatty Acyls [FA]	Fatty esters [FA07]	Fatty acyl carnitines [FA0707]	1	CC(=O)OC(CC([O-])=O)C[N+](C)(C)C	RDHQFKQIGNGIED-UHFFFAOYSA-N	2602266921.718016	1464284441.178273	4631331127.871518	3845343080.041906	2842998313.798588	2361298366.603362	4393507980.463573	3853192187.124547	3724047707.556568	2586925387.937424	4411946118.228274	3550227790.749408	2718698507.62593	4739379008.161681	3361165842.74997	2492189728.574749	1833894173.464933	3360839218.216744	2335447136.98744	3607576797.088121
Com_13_pos	2-Amino-1-phenylethanol	P	C8H11NO	137.084	120.081	0.68715	[M+H-H2O]+	4.899	0.98	1	C18	Organic nitrogen compounds	Organonitrogen compounds	Amines	7568-93-6""	HMDB0001065	Organic nitrogen compounds	Organonitrogen compounds	Amines	Phenylethanolamine; 2-Amino-1-phenylethanol	C02735	_	_	_	_	_	1000	NCC(O)C1=CC=CC=C1	ULSIYEODSMZIPX-UHFFFAOYSA-N	8353771723.653479	12110595280.89425	9968264605.990131	9318411362.022743	12717309048.6894	7881516168.966824	9483404766.74052	9283936002.478683	11479251780.17514	13527938626.32719	11283221149.88194	7287288463.765858	10938702885.43569	6778679319.956861	11796813576.39743	7006496793.465867	9576845928.562317	11861588587.08461	13031306207.31645	10673655599.02178
Com_34_pos	2-Methylcyclohexanone	P	C7H12O	112.089	130.123	1.30583	[M+NH4]+	5.979	0.58	1	C18	Organic oxygen compounds	Organooxygen compounds	Carbonyl compounds	583-60-8""	HMDB0031539	Organic oxygen compounds	Organooxygen compounds	Carbonyl compounds	_	_	_	_	_	_	_	11419	CC1CCCCC1=O	LFSAPCRASZRSKS-UHFFFAOYSA-N	15252947.55396779	23336031.14353636	30144996.20608526	28886735.41356001	26730829.59738321	15115637.34988161	31716678.06109372	15363115.59752239	32675628.71367476	23121365.30469068	17143828.085596	20346047.12895647	31410732.70457925	12930796.61299317	30989361.00786862	19812972.70765362	23635646.62862498	23622604.6066605	16380090.59907072	15531267.96351525
Com_910_pos	Palmitoylcarnitine	P	C23H46NO4+	400.343	400.342	0.93099	[M+H]+	8.356	0.98	1	C18	Lipids and lipid-like molecules	Fatty Acyls	Fatty acid esters	6865-14-1""	HMDB0240783	Lipids and lipid-like molecules	Fatty Acyls	Fatty acid esters	_	_	_	LMFA07070004	Fatty Acyls [FA]	Fatty esters [FA07]	Fatty acyl carnitines [FA0707]	462	CCCCCCCCCCCCCCCC(=O)OC(CC(=O)O)C[N+](C)(C)C	XOMRRQXKHMYMOC-UHFFFAOYSA-O	351443686.9757128	351604713.2531368	574826245.8888198	232139812.0675623	76364096.31200734	3121015407.598676	87511091.89468695	746210088.4436309	25577456.47112778	196039531.1220947	132666465.5122271	253961397.9549646	8.22596e+07	1783304373.80387	534396944.1121637	240627955.1466756	235461209.3174942	435316056.3075401	555372875.3499082	745356898.5637662
Com_373_pos	sn-Glycero-3-phosphocholine	P	C8H20NO6P	257.103	258.11	1.23439	[M+H]+	1.429	0.99	1	C18	Lipids and lipid-like molecules	Glycerophospholipids	Glycerophosphocholines	28319-77-9""	HMDB0000086	Lipids and lipid-like molecules	Glycerophospholipids	Glycerophosphocholines	sn-Glycero-3-phosphocholine; Glycerophosphocholine	C00670	map00564;map00565;map05231	_	_	_	_	657272	C[N+](C)(C)CCOP([O-])(=O)OC[C@H](O)CO	SUHOQUVVVLNYQR-MRVPVSSYSA-N	452748480.1852254	165975845.4338906	370262716.889636	126857544.7142973	532703661.5948955	420196197.3847087	111080610.1006588	270090481.1265672	466181712.2460109	317453686.2022063	69801737.3883678	250093931.2417249	808778682.1186587	1128396981.509942	549363305.6315511	266568156.7359426	244979539.5738276	532218002.1310443	335502511.4197433	369419010.7750576
Com_428_pos	Allopurinol riboside	P	C10H12N4O5	268.081	269.088	1.64965	[M+H]+	4.624	0.6	1	C18	Nucleosides, nucleotides, and analogues	Pyrazolo[3,4-d]pyrimidine glycosides	_	16220-07-8""	HMDB0000481	Nucleosides, nucleotides, and analogues	Pyrazolo[3,4-d]pyrimidine glycosides	_	_	_	_	_	_	_	_	5273534	OC[C@H]1O[C@H]([C@H](O)[C@@H]1O)N1N=CC2=C1NC=NC2=O	KFQUAMTWOJHPEJ-DAGMQNCNSA-N	18010023.96600857	11163333.38923252	66461943.42577057	8690972.16876809	34865136.3771513	6739699.223362925	137345315.4100562	51119054.10479286	34280572.58583537	174517685.8240697	13903861.0925096	190570292.9246129	10059951.92145853	13621733.38848971	25778616.71041948	4327232.569526381	74029783.87981682	124812818.6814116	20837162.79533161	13220363.51749004
Com_103_pos	Monomethyl phthalate	P	C9H8O4	180.042	163.039	0.39178	[M+H-H2O]+	7.344	0.67	1	C18	Benzenoids	Benzene and substituted derivatives	Benzoic acids and derivatives	4376-18-5""	HMDB0002130	Benzenoids	Benzene and substituted derivatives	Benzoic acids and derivatives	_	_	_	_	_	_	_	20392	COC(=O)C1=CC=CC=C1C(O)=O	FNJSWIPFHMKRAT-UHFFFAOYSA-N	388206004.8562969	350458012.9483991	344680723.0428193	462861383.7084885	494095004.4331566	383179450.7596259	391473059.4113173	316912659.7679805	661853034.0803022	529821264.6836197	404666861.2199779	364791406.604466	603830513.3919868	313999253.6854711	331504765.4049774	296512218.1496009	354263532.5114595	370406018.3994898	345190390.0157214	363662170.7185471
Com_407_pos	L-Valyl-L-phenylalanine	P	C14H20N2O3	264.147	265.155	0.12222	[M+H]+	5.403	0.96	1	C18	Organic acids and derivatives	Carboxylic acids and derivatives	Amino acids, peptides, and analogues	3918-92-1""	HMDB0029134	Organic acids and derivatives	Carboxylic acids and derivatives	Amino acids, peptides, and analogues	_	_	_	_	_	_	_	6993119	CC(C)[C@H](N)C(=O)N[C@@H](CC1=CC=CC=C1)C(O)=O	GJNDXQBALKCYSZ-RYUDHWBXSA-N	30076320.8997342	58053204.69330391	18175683.07694889	131736602.6302488	182892037.1390506	80164357.05734445	54715808.66570616	71228640.23291993	189165399.7271335	190234461.5191144	96414381.77762632	70934881.71223651	145448338.2763134	45352958.27858539	128949686.00086	28063015.65649403	111249874.2822442	127813205.1161256	134968566.0672267	184684993.8440094
Com_986_pos	LysoPC(14:0/0:0)	P	C22H46NO7P	467.301	468.308	1.10688	[M+H]+	8.755	0.91	1	C18	Lipids and lipid-like molecules	Glycerophospholipids	Glycerophosphocholines	20559-16-4""	HMDB0010379	Lipids and lipid-like molecules	Glycerophospholipids	Glycerophosphocholines	_	_	_	LMGP01050012	Glycerophospholipids [GP]	Glycerophosphocholines [GP01]	Monoacylglycerophosphocholines [GP0105]	460604	CCCCCCCCCCCCCC(=O)OC[C@@H](O)COP([O-])(=O)OCC[N+](C)(C)C	VXUOFDJKYGDUJI-OAQYLSRUSA-N	46873779.42171174	22379551.78159176	34740944.32657201	23442837.97381905	31293657.71176773	18293579.1224068	20129985.26227884	40579077.12237097	6203066.786247902	18402588.2215592	36882423.43471584	20967460.76234153	6132111.50527643	78401166.02356018	52182486.50342137	40593306.66364538	11755129.58601139	21872826.4471889	42195863.08550707	26882809.08433476
Com_886_pos	Riboflavin	P	C17H20N4O6	376.138	377.145	0.93461	[M+H]+	5.393	0.62	1	C18	Organoheterocyclic compounds	Pteridines and derivatives	Alloxazines and isoalloxazines	83-88-5""	HMDB0000244	Organoheterocyclic compounds	Pteridines and derivatives	Alloxazines and isoalloxazines	Riboflavin; Lactoflavin; 7,8-Dimethyl-10-ribitylisoalloxazine; Vitamin B2	C00255	map00740;map01100;map01110;map04977	_	_	_	_	493570	CC1=C(C)C=C2N(C[C@H](O)[C@H](O)[C@H](O)CO)C3=NC(=O)NC(=O)C3=NC2=C1	AUNGANRZJHBGPY-SCRDCRAPSA-N	14037438.51557865	1749414.094631635	1569839.977479237	3336003.924020668	5560132.37261082	1648055.980906221	2306607.220804981	1357416.66862928	6799268.048476359	4271132.236247667	3281865.787478223	2193177.372885475	2904012.262730719	5236707.269661428	2058922.173127489	772690.5962551704	1193391.817092724	4989506.466392453	2416859.433319671	1684398.13044022
Com_471_pos	H-Val-Tyr-OH	P	C14H20N2O4	280.142	281.149	2.14406	[M+H]+	5.014	0.77	1	C18	Organic acids and derivatives	Carboxylic acids and derivatives	Amino acids, peptides, and analogues	3061-91-4""	HMDB0029139	Organic acids and derivatives	Carboxylic acids and derivatives	Amino acids, peptides, and analogues	_	_	_	_	_	_	_	7009554	CC(C)[C@H](N)C(=O)N[C@@H](CC1=CC=C(O)C=C1)C(O)=O	VEYJKJORLPYVLO-RYUDHWBXSA-N	33338905.69295777	23299901.20998755	22174141.8495057	31778630.07744604	54434782.93686883	27797921.91250338	17796887.88298461	22167024.29342389	39717306.06147279	88697039.58657135	40170073.83997536	28135235.51791756	41418755.35038043	16657627.95614981	28417577.87784652	9635479.66401388	24115068.49940754	34929718.44365115	45544034.31944837	48535468.44937171
Com_943_pos	27-Hydroxycholesterol	P	C27H46O2	402.35	425.338	2.09957	[M+Na]+	8.395	0.58	1	C18	Lipids and lipid-like molecules	Steroids and steroid derivatives	Bile acids, alcohols and derivatives	20380-11-4""	HMDB0002103	Lipids and lipid-like molecules	Steroids and steroid derivatives	Bile acids, alcohols and derivatives	Cholest-5-ene-3beta,26-diol; Cholest-5-ene-3beta,27-diol; 26-Hydroxycholesterol; 27-Hydroxycholesterol	C15610	_	LMST01010088	Sterol Lipids [ST]	Sterols [ST01]	Cholesterol and derivatives [ST0101]	123976	[H][C@@]1(CC[C@@]2([H])[C@]3([H])CC=C4C[C@@H](O)CC[C@]4(C)[C@@]3([H])CC[C@]12C)[C@H](C)CCC[C@@H](C)CO	FYHRJWMENCALJY-YSQMORBQSA-N	8270676.036510785	20511143.1323044	19228177.3863444	19078860.79071088	9062349.521076042	9068956.170517018	20928975.1380371	2483017.751652271	69410848.9426364	14812415.61074932	639121.5620418583	5680384.043408183	7805711.680133025	7898986.119194469	35130838.19877021	15937647.15074385	28362627.58984346	31808586.86199372	2362194.114322302	11681859.51468915
Com_11_pos	(Ethoxymethyl)benzene	P	C9H12O	136.089	119.086	1.28403	[M+H-H2O]+	6.638	0.56	1	C18	Benzenoids	Benzene and substituted derivatives	Benzylethers	539-30-0""	HMDB0031312	Benzenoids	Benzene and substituted derivatives	Benzylethers	_	_	_	_	_	_	_	10873	CCOCC1=CC=CC=C1	AXPZDYVDTMMLNB-UHFFFAOYSA-N	589818515.8788183	425564964.2396791	551896652.6455084	740302189.3446803	365269925.7665371	569586981.3420025	551714933.3030827	476547905.8522453	722199034.5110278	729603176.9513807	476143395.9979694	522791330.9390934	591758232.007924	383518210.7159159	510063140.2491493	601687869.6513441	551148504.2163875	382713905.6235978	415806610.5749868	555874879.0698876
Com_19_pos	m-Tolualdehyde	P	C8H8O	120.058	121.065	1.63289	[M+H]+	4.899	0.7	1	C18	Benzenoids	Benzene and substituted derivatives	Benzoyl derivatives	620-23-5""	HMDB0029637	Benzenoids	Benzene and substituted derivatives	Benzoyl derivatives	3-Methylbenzaldehyde; m-Tolualdehyde	C07209	map00622;map01120;map01100;map01220	_	_	_	_	12105	CC1=CC(C=O)=CC=C1	OVWYEQOVUDKZNU-UHFFFAOYSA-N	43173104.45537774	39636260.7853587	47856394.83038413	51214442.11673414	41209503.72905039	42685459.36937473	50907547.02745876	36163184.07415274	57769938.69693623	47687959.1093995	73924760.46070102	35755797.5776417	63455810.08883476	23255069.2590109	38498216.71302114	33533086.09757896	36797224.84526028	39420682.98636687	41238056.74764765	50920158.2372577
Com_958_pos	Eplerenone	P	C24H30O6	414.204	437.193	1.64529	[M+Na]+	6.638	1	1	C18	Lipids and lipid-like molecules	Steroids and steroid derivatives	Steroid lactones	107724-20-9""	HMDB0014838	Lipids and lipid-like molecules	Steroids and steroid derivatives	Steroid lactones	Eplerenone	C12512	_	_	_	_	_	443872	[H][C@@]12CC[C@@]3(CCC(=O)O3)[C@@]1(C)C[C@H]1O[C@@]11[C@@]2([H])[C@@H](CC2=CC(=O)CC[C@]12C)C(=O)OC	JUKPWJGBANNWMW-VWBFHTRKSA-N	13560667802.02921	10504619657.50854	12603853556.62513	15889204353.337	10225893151.2566	14148426301.03347	13424380619.3415	11187040554.71944	15224412525.07762	12505956595.43629	8277391897.855262	10462250636.66589	13356211453.38611	7645302228.792219	10257282735.55519	10358460362.91558	10904166798.62119	7854149850.093225	8399354221.725403	10775921734.39439
Com_885_pos	Prostaglandin E2	P	C20H32O5	352.225	375.213	2.14526	[M+Na]+	6.947	0.72	1	C18	Lipids and lipid-like molecules	Fatty Acyls	Eicosanoids	363-24-6""	HMDB0001220	Lipids and lipid-like molecules	Fatty Acyls	Eicosanoids	Prostaglandin E2; (5Z,13E)-(15S)-11alpha,15-Dihydroxy-9-oxoprosta-5,13-dienoate; (5Z,13E)-(15S)-11alpha,15-Dihydroxy-9-oxoprost-13-enoate; Dinoprostone; PGE2	C00584	map00590;map01100;map04024;map04080;map04726;map04750;map04921;map04923;map04924;map04976;map05140;map05143;map05146;map05165;map05200;map05323	LMFA03010003	Fatty Acyls [FA]	Eicosanoids [FA03]	Prostaglandins [FA0301]	5280360	CCCCC[C@H](O)\C=C\[C@H]1[C@H](O)CC(=O)[C@@H]1C\C=C/CCCC(O)=O	XEYBRNLFEZDVAW-ARSRFYASSA-N	49476973.22838674	43310886.2772268	57557876.08273458	59526373.71513001	66295739.34963837	54693269.6408286	48146566.22799373	39981040.05701295	76517245.20699184	66966529.55329006	47258611.49477545	49566566.23754124	91273889.96856828	56668242.93220871	46734612.57761589	50335334.70437007	23454329.14742558	42383203.74631768	57356097.07124292	42200744.73334277
Com_817_pos	Eicosapentaenoic acid ethyl ester	P	C22H34O2	330.256	353.246	1.33987	[M+Na]+	9.548	0.93	1	C18	Lipids and lipid-like molecules	Fatty Acyls	Fatty acid esters	86227-47-6""	HMDB0039530	Lipids and lipid-like molecules	Fatty Acyls	Fatty acid esters	(5Z,8Z,11Z,14Z,17Z)-Eicosapentaenoic acid ethyl ester; EPA ethyl ester	C16184	_	LMFA07010877	Fatty Acyls [FA]	Fatty esters [FA07]	Short fatty esters [FA0710]	9831415	CCOC(=O)CCC\C=C/C\C=C/C\C=C/C\C=C/C\C=C/CC	SSQPWTVBQMWLSZ-AAQCHOMXSA-N	53013809.74761112	14443413.38881343	13225999.34320229	9809830.896506608	30754135.5606424	25126590.81634377	30806375.2305377	37761243.58619563	14328759.68173928	24313108.40602533	26858650.22509933	7215926.204008169	15415500.88640556	4715398.529474786	42817468.30209982	20092764.74426169	10115149.80503194	15223927.09859867	4283130.186334848	5798100.300165489
Com_1000_pos	1-Palmitoyl-sn-glycero-3-phosphocholine	P	C24H50NO7P	495.332	496.339	1.60191	[M+H]+	9.779	0.98	1	C18	Lipids and lipid-like molecules	Glycerophospholipids	Glycerophosphocholines	17364-16-8""	HMDB0010382	Lipids and lipid-like molecules	Glycerophospholipids	Glycerophosphocholines	_	_	_	LMGP01050018	Glycerophospholipids [GP]	Glycerophosphocholines [GP01]	Monoacylglycerophosphocholines [GP0105]	460602	CCCCCCCCCCCCCCCC(=O)OC[C@@H](O)COP([O-])(=O)OCC[N+](C)(C)C	ASWBNKHCZGQVJV-HSZRJFAPSA-N	1062079629.781743	1305402724.73276	1676824347.652502	792231610.1416949	316415067.470285	674479094.7271068	877006333.8172688	3089220126.781004	94348104.69675168	625949247.18492	1434011418.651702	1224234327.367056	88076431.32197244	4316221531.868708	2198590781.163988	1431961266.902805	1706739651.234448	951035487.1921264	2291449157.039365	1366996391.773615
Com_908_pos	S-adenosyl-L-methionine	P	C15H22N6O5S	398.137	399.144	1.75	[M+H]+	1.544	0.91	1	C18	Nucleosides, nucleotides, and analogues	5'-deoxyribonucleosides	5'-deoxy-5'-thionucleosides	52248-03-0""	HMDB0001185	Nucleosides, nucleotides, and analogues	5'-deoxyribonucleosides	5'-deoxy-5'-thionucleosides	S-Adenosyl-L-methionine; S-Adenosylmethionine; AdoMet; SAM	C00019	map00261;map00270;map00330;map00908;map01060;map01070;map01100;map01110;map01130;map01230;map04122	_	_	_	_	34756	C[S+](CCC(C(=O)O)N)CC1C(C(C(O1)N2C=NC3=C(N=CN=C32)N)O)O	MEFKEPWMEQBLKI-AIRLBKTGSA-O	60616466.22731613	41078775.3014762	47984343.23453816	56858410.30409493	134622862.2225178	57350257.36067542	70735969.3723589	66982451.49126587	117638355.5299008	95760329.34516352	86760272.06115668	83678226.75371453	85304759.92335512	68902182.15015857	90393099.31212571	59727454.3078641	67254759.25604999	56027746.6630988	69799377.0502223	91297791.63090676
Com_766_pos	Monoolein	P	C21H40O4	356.293	339.289	0.9032	[M+H-H2O]+	9.643	0.88	1	C18	Lipids and lipid-like molecules	Glycerolipids	Monoradylglycerols	111-03-5""	HMDB0254854	Lipids and lipid-like molecules	Glycerolipids	Monoradylglycerols	_	_	_	LMGL01010005	Glycerolipids [GL]	Monoradylglycerols [GL01]	Monoacylglycerols [GL0101]	33022	CCCCCCCCC=CCCCCCCCC(=O)OCC(O)CO	RZRNAYUHWVFMIP-UHFFFAOYSA-N	57107741.92779218	46238440.10400441	40896533.0316943	71394255.5990599	78139904.97726794	173991268.2025612	91546283.371246	76270844.83115779	50174685.74587526	145983146.0798544	94416424.6882613	123232557.4105701	82973275.53197977	112891703.6635457	120153633.4220701	44463733.58375417	99509783.33638312	187583385.7821434	125034249.8693773	339424699.8212193
Com_315_pos	Lumichrome	P	C12H10N4O2	242.08	243.088	0.65681	[M+H]+	5.835	0.74	1	C18	Organoheterocyclic compounds	Pteridines and derivatives	Alloxazines and isoalloxazines	1086-80-2""	HMDB0254199	Organoheterocyclic compounds	Pteridines and derivatives	Alloxazines and isoalloxazines	Lumichrome; 7,8-Dimethylalloxazine	C01727	map00740	_	_	_	_	506	CC1=CC2=NC3=C(N=C2C=C1C)C(=O)NC(=O)N3	ZJTJUVIJVLLGSP-UHFFFAOYSA-N	9011463.179638175	7241514.260328722	8508590.802368242	12313049.1811491	12284117.35313593	9645212.935448743	8740316.722692383	7773189.73876847	17502258.62922115	13074018.27763998	14015339.87507192	8877323.494421722	11909805.59661142	22228804.72620756	9999410.74340045	6723523.867697693	7867825.709368481	9366529.700243335	7798807.670640972	8500498.011862589
Com_195_pos	L-Alanyl-L-leucine	P	C9H18N2O3	202.132	203.139	0.49367	[M+H]+	5.273	0.89	1	C18	Organic acids and derivatives	Carboxylic acids and derivatives	Amino acids, peptides, and analogues	3303-34-2""	HMDB0028691	Organic acids and derivatives	Carboxylic acids and derivatives	Amino acids, peptides, and analogues	Dapdiamide C; 3-{[(2E)-4-Amino-4-oxobut-2-enoyl]amino}-L-alanyl-L-leucine	C20964	_	_	_	_	_	96801	CC(C)C[C@H](NC(=O)[C@H](C)N)C(O)=O	RDIKFPRVLJLMER-BQBZGAKWSA-N	1170649094.041634	3025690035.413199	1296416536.020619	991819947.2752726	3239900552.45437	1009253564.742288	3107955568.618617	737782105.4530774	1990646143.08178	1315546250.359158	2461229695.652553	1098027704.031178	1909958595.244687	992319187.7075216	1638086141.353145	1422279870.341763	1064408639.178704	1944479048.249475	1944981993.104707	1209700268.63642
Com_579_pos	Dipeptide 2	P	C16H21N3O3	303.158	304.165	0.5646	[M+H]+	5.389	0.75	1	C18	Organic acids and derivatives	Carboxylic acids and derivatives	Amino acids, peptides, and analogues	24587-37-9""	HMDB0029138	Organic acids and derivatives	Carboxylic acids and derivatives	Amino acids, peptides, and analogues	_	_	_	_	_	_	_	168182	CC(C)[C@H](N)C(=O)N[C@@H](CC1=CNC2=CC=CC=C12)C(O)=O	LZDNBBYBDGBADK-KBPBESRZSA-N	1233528.038372508	1814968.606392852	703074.8218458781	3141019.226495186	7095714.01550809	3279632.048426797	1586057.834959041	1852322.133362552	3972389.786486608	10948783.85291726	2670104.526314718	1987934.394250168	6037082.696225055	1838862.34699398	4039418.059376842	1375206.602673119	2748543.637333194	4781737.846445508	4135859.705213827	5821490.177229189
Com_676_pos	Flavokawain C	P	C17H16O5	300.1	323.089	0.05802	[M+Na]+	5.621	0.54	1	C18	Phenylpropanoids and polyketides	Linear 1,3-diarylpropanoids	Chalcones and dihydrochalcones	37308-75-1""	HMDB0030875	Phenylpropanoids and polyketides	Linear 1,3-diarylpropanoids	Chalcones and dihydrochalcones	_	_	_	LMPK12120320	Polyketides [PK]	Flavonoids [PK12]	Chalcones and dihydrochalcones [PK1212]	6293081	COC1=CC(O)=C(C(=O)\C=C\C2=CC=C(O)C=C2)C(OC)=C1	UXUFMIJZNYXWDX-VMPITWQZSA-N	2835918.49320668	3209802.326689061	2546209.617656666	3328612.160561324	3722508.873238214	874699.4211457794	4125168.949093329	3653799.415553469	6358342.782330825	3459080.353918537	2713159.777075123	2549331.205101352	6264401.884263521	2829108.44064483	3093101.669715842	3867264.35524294	3825826.551946802	3142852.673923145	3403118.863835745	2434473.57546051
Com_631_pos	2-Palmitoylglycerol	P	C19H38O4	330.277	313.273	1.04005	[M+H-H2O]+	9.563	0.98	1	C18	Lipids and lipid-like molecules	Glycerolipids	Monoradylglycerols	23470-00-0""	HMDB0011533	Lipids and lipid-like molecules	Glycerolipids	Monoradylglycerols	_	_	_	LMGL01010025	Glycerolipids [GL]	Monoradylglycerols [GL01]	Monoacylglycerols [GL0101]	123409	[H]C(CO)(CO)OC(=O)CCCCCCCCCCCCCCC	BBNYCLAREVXOSG-UHFFFAOYSA-N	819257018.4578536	407958506.6730962	353840303.8033855	453555928.6504502	374049634.4750522	645848906.2143171	697427955.0632079	889401249.8600181	395083227.0426146	413698809.7761504	732254677.0347028	584064657.8628225	291322947.7453502	590359638.4897226	817483946.7134148	758264903.5917761	608162824.3637481	397617960.4724594	498325520.7267281	520907776.0528237
Com_936_pos	Schisandrin B	P	C23H28O6	400.189	423.178	0.05297	[M+Na]+	6.538	0.7	1	C18	Phenylpropanoids and polyketides	Tannins	Hydrolyzable tannins	61281-37-6""	HMDB0257360	Phenylpropanoids and polyketides	Tannins	Hydrolyzable tannins	_	_	_	_	_	_	_	108130	COC1=C(OC)C(OC)=C2C(CC(C)C(C)CC3=CC4=C(OCO4)C(OC)=C23)=C1	RTZKSTLPRTWFEV-UHFFFAOYSA-N	50242943.70803653	49498444.6479834	66475656.32298062	82406755.34489894	69499394.73577684	50907972.61393599	66950864.64511798	44435298.76332262	76166101.16012037	45799107.57570063	43061635.37001111	41519789.02811421	83673114.6962146	36603029.46230619	59651515.74715252	48864427.53515922	64232964.13833164	48299971.18962255	47395933.3634237	35067016.97290014
Com_54_pos	Cinnamyl Alcohol	P	C9H10O	134.073	135.08	0.28665	[M+H]+	6.337	0.72	1	C18	Phenylpropanoids and polyketides	Cinnamyl alcohols	_	104-54-1""	HMDB0029697	Phenylpropanoids and polyketides	Cinnamyl alcohols	_	Cinnamyl alcohol; 3-Phenyl-2-propen-1-ol; Styrylcarbinol	C02394	map01060;map01110	_	_	_	_	5280511	OCC=CC1=CC=CC=C1	OOCCDEMITAIZTP-UHFFFAOYSA-N	1109434480.858618	716310611.97215	802080568.4686681	1243783612.253406	1259055423.165741	1017985650.867485	983757487.650016	933270396.8173448	1661171707.76354	1260186717.694104	983170759.1933428	897430152.4411596	1882364450.029818	850102876.9286457	998229049.3580848	1052970062.617102	1088899882.601864	1033916127.471962	970358672.0228888	1038139425.648223
Com_955_pos	Allocholic acid	P	C24H40O5	408.288	431.276	1.43844	[M+Na]+	6.595	0.66	1	C18	Lipids and lipid-like molecules	Steroids and steroid derivatives	Bile acids, alcohols and derivatives	2464-18-8""	HMDB0000505	Lipids and lipid-like molecules	Steroids and steroid derivatives	Bile acids, alcohols and derivatives	Allocholic acid; Allocholate; 3alpha,7alpha,12alpha-Trihydroxy-5alpha-cholanoic acid	C17737	map00121	LMST04010092	Sterol Lipids [ST]	Bile acids and derivatives [ST04]	C24 bile acids, alcohols, and derivatives [ST0401]	160636	[H][C@@]1(CC[C@@]2([H])[C@]3([H])[C@H](O)C[C@@]4([H])C[C@H](O)CC[C@]4(C)[C@@]3([H])C[C@H](O)[C@]12C)[C@H](C)CCC(O)=O	BHQCQFFYRZLCQQ-PGHAKIONSA-N	325849864.3721543	5743440.68647952	19137382.22450453	15694914.66445238	29635430.93596317	5270354.827016825	1668429.599913161	1295081.236039637	2191530.410471369	1503391.110353718	1548832.730781478	441669.5319287014	10369364.75408352	10761380.93794493	974094.2220795996	19404701.86348512	6109776.703772644	7526696.04407507	6205627.406908903	15571388.72208894
Com_558_pos	Ro 20-1724	P	C15H22N2O3	278.163	301.152	1.20351	[M+Na]+	5.505	0.57	1	C18	Benzenoids	Phenol ethers	Anisoles	29925-17-5""	HMDB0062483	Benzenoids	Phenol ethers	Anisoles	_	_	_	_	_	_	_	5087	CCCCOC1=C(OC)C=CC(CC2CN=C(O)N2)=C1	PDMUULPVBYQBBK-UHFFFAOYSA-N	1415048.235732973	1153514.07451116	177158.8972280044	1425560.79448112	3005858.162739831	429770.3842706474	493236.2071430618	759154.275268968	4175345.336070239	3222077.540336722	346079.0041997586	405335.3804948107	1766947.742674613	1312128.930342706	1303997.715067042	191037.4258042857	1693569.133115404	1665379.854125351	1595164.851969629	1385557.881187314
Com_274_pos	TRPM8 agonist WS-3	P	C13H25NO	211.194	234.183	0.50695	[M+Na]+	7.526	0.51	1	C18	Lipids and lipid-like molecules	Prenol lipids	Monoterpenoids	39711-79-0""	HMDB0037834	Lipids and lipid-like molecules	Prenol lipids	Monoterpenoids	_	_	_	_	_	_	_	62907	CCNC(=O)C1CC(C)CCC1C(C)C	VUNOFAIHSALQQH-UHFFFAOYSA-N	23522951.22284728	25098456.989556	26578443.09263331	23369560.08006393	30546772.11372536	24810146.54725541	22899371.87913989	22414019.81635566	22842460.74483991	17472706.80931948	18168427.91119674	19776235.397445	23217299.61496146	23138310.31922791	18862704.84647744	24880899.8088875	28424771.75769413	17778515.70811617	21105945.50790248	18522250.77316703
Com_207_pos	Pivagabine	P	C9H17NO3	187.121	210.11	0.51866	[M+Na]+	5.563	0.71	1	C18	Organic acids and derivatives	Carboxylic acids and derivatives	Amino acids, peptides, and analogues	69542-93-4""	HMDB0246575	Organic acids and derivatives	Carboxylic acids and derivatives	Amino acids, peptides, and analogues	_	D07342	_	_	_	_	_	68888	CC(C)(C)C(O)=NCCCC(O)=O	SRPNQDXRVRCTNK-UHFFFAOYSA-N	60656181.88885444	75068275.80625571	79353438.54597828	57946684.11420438	42973912.22379243	43080081.81982005	63124785.36331508	46478336.98975127	134538218.0847467	109811825.1689498	51295505.6324717	39051995.09694682	85502605.19504458	50283586.01337209	42942609.68769203	65378846.3336103	61410839.46698701	75116522.590335	60598441.17184027	49986803.15357404
Com_285_pos	Phenylalanylalanine	P	C12H16N2O3	236.116	237.123	0.09124	[M+H]+	5.316	0.73	1	C18	Organic acids and derivatives	Carboxylic acids and derivatives	Amino acids, peptides, and analogues	3918-87-4""	HMDB0028988	Organic acids and derivatives	Carboxylic acids and derivatives	Amino acids, peptides, and analogues	_	_	_	_	_	_	_	5488196	C[C@H](NC(=O)[C@@H](N)CC1=CC=CC=C1)C(O)=O	MIDZLCFIAINOQN-WPRPVWTQSA-N	211043842.16684	576810088.358797	232010054.9383358	144257507.8522181	517260719.3961264	186714710.962064	432420759.4693079	123436065.6846361	298552594.9395435	225266913.8390177	310375438.1903577	186614188.7145994	315088171.4573715	163061010.1834394	282700734.9165263	223385279.6092381	190528459.0752511	294693229.1152185	294205138.3715885	228809269.4028003
Com_458_pos	DL-Leucyl-DL-phenylalanine	P	C15H22N2O3	278.163	279.17	0.4677	[M+H]+	5.52	0.86	1	C18	Organic acids and derivatives	Carboxylic acids and derivatives	Amino acids, peptides, and analogues	56217-82-4""	HMDB0302841	Organic acids and derivatives	Carboxylic acids and derivatives	Amino acids, peptides, and analogues	_	_	_	_	_	_	_	259325	CC(C)CC(N)C(=O)NC(CC1=CC=CC=C1)C(O)=O	KFKWRHQBZQICHA-UHFFFAOYSA-N	25686083.9243471	23289995.19334725	17404061.25593708	32826218.20052592	80695664.82058176	30974442.06585869	22791563.29573859	33943505.10644305	87561664.86293094	102423604.4246084	33408338.1177625	26824098.49622436	58862891.26909795	44566169.14477301	55095702.93843406	19638296.06215691	48742096.97635573	54339950.66769079	55216888.25289078	58873367.70866282
Com_485_pos	Stearamide	P	C18H37NO	283.288	284.294	1.35992	[M+H]+	10.256	1	1	C18	Organic acids and derivatives	Carboximidic acids and derivatives	Carboximidic acids	124-26-5""	HMDB0034146	Organic acids and derivatives	Carboximidic acids and derivatives	Carboximidic acids	Octadecanamide; Stearamide; Stearic acid amide	C13846	_	LMFA08010003	Fatty Acyls [FA]	Fatty amides [FA08]	Primary amides [FA0801]	31292	CCCCCCCCCCCCCCCCCC(N)=O	LYRFLYHAGKPMFH-UHFFFAOYSA-N	14236991356.20863	20338276751.36448	18700492285.08134	9270113929.692652	2156116456.8462	7444075517.735173	9116855068.92796	19647436923.49106	2698021242.481785	3885806578.086229	4780635303.269417	14393761840.20105	2506120966.821416	10324740592.56189	14530668889.7399	23581766752.44884	18811622288.37209	5192703621.27946	6042956016.632818	4074784285.832314
Com_641_pos	Nordihydrocapsaicin	P	C17H27NO3	293.199	316.188	0.48849	[M+Na]+	5.534	0.5	1	C18	Benzenoids	Phenols	Methoxyphenols	28789-35-7""	HMDB0036328	Benzenoids	Phenols	Methoxyphenols	Nordihydrocapsaicin; N-((4-H ydroxy-3-methoxyphenyl)methyl)-7-methyl-octanamide	C20216	_	LMFA08020319	Fatty Acyls [FA]	Fatty amides [FA08]	N-acyl amines [FA0802]	168836	COC1=CC(CNC(=O)CCCCCC(C)C)=CC=C1O	VQEONGKQWIFHMN-UHFFFAOYSA-N	4969954.468307836	101583.4209875137	290345.0547639064	151721.7191055086	246278.3251203346	573623.3128343724	142668.7559738799	330261.6961811398	982480.7291711164	385697.7174234309	469120.6800138874	501121.8588206684	230979.787313501	85629.07120436545	265734.4338773646	132861.6038840488	148596.7082010039	1206961.701568273	241536.3467873815	458224.5185404773
Com_71_pos	Tropinone	P	C8H13NO	139.1	140.107	0.34491	[M+H]+	0.876	0.51	1	C18	Alkaloids and derivatives	Tropane alkaloids	_	532-24-1""	HMDB0304521	Alkaloids and derivatives	Tropane alkaloids	_	Tropinone; 3-Tropanone	C00783	map01064;map01110;map01100;map00960	_	_	_	_	_	CN1C2CCC1CC(=O)C2	QQXLDOJGLXJCSE-UHFFFAOYSA-N	4234461.985037804	2661560.301137298	2966472.863889792	4489209.04427818	3750705.638316054	2733305.438179834	3144110.854635474	2365287.650680434	4396051.947089524	2709889.605064057	2857385.377581542	2977110.525549992	4418799.992937579	1871933.333693846	2774568.157043972	2548496.879023393	2241446.3611696	3268388.516271343	2582650.99760543	2995710.497314102
Com_1003_pos	18:0 LYSO-PE	P	C23H48NO7P	481.317	504.305	1.44346	[M+Na]+	9.996	0.96	1	C18	Lipids and lipid-like molecules	Glycerophospholipids	Glycerophosphoethanolamines	69747-55-3""	HMDB0011130	Lipids and lipid-like molecules	Glycerophospholipids	Glycerophosphoethanolamines	1-Octadecanoyl-sn-glycero-3-phosphoethanolamine	C21484	_	LMGP02050001	Glycerophospholipids [GP]	Glycerophosphoethanolamines [GP02]	Monoacylglycerophosphoethanolamines [GP0205]	9547068	[H][C@@](O)(COC(=O)CCCCCCCCCCCCCCCCC)COP(O)(=O)OCCN	BBYWOYAFBUOUFP-JOCHJYFZSA-N	284404730.1303991	271959281.0347806	208155751.827759	108406382.8704837	40809150.57281839	81493362.07787563	80994235.35166493	368424503.830496	18747022.76232985	109936476.4519976	78169960.54946299	97640497.24090809	11167728.71778208	2108096879.204204	131540295.83909	171812502.1857493	127812094.1365202	102919823.2339226	112483027.3578576	54462659.36323043
Com_235_pos	2,2,5,7,8-Pentamethyl-6-Chromanol	P	C14H20O2	220.146	221.153	4.40469	[M+H]+	6.092	0.5	1	C18	Organoheterocyclic compounds	Benzopyrans	1-benzopyrans	950-99-2""	HMDB0040217	Organoheterocyclic compounds	Benzopyrans	1-benzopyrans	_	_	_	_	_	_	_	99479	CC1=C(O)C(C)=C2CCC(C)(C)OC2=C1C	SEBPXHSZHLFWRL-UHFFFAOYSA-N	2068777.159282093	3810065.965026085	4067762.770923813	2649218.837269433	3290335.841846601	4661987.108316249	1303940.948149142	1509882.288981972	3480788.645865561	4291067.28329907	1698113.654911621	2709284.345122674	2949743.721114934	26969801.18596569	628695.2166027973	1738289.27985462	139700.8927813609	1565815.588591602	1128099.2936498	1134900.118368982
Com_597_pos	MIF-1	P	C13H24N4O3	284.185	307.174	0.05795	[M+Na]+	5.548	0.52	1	C18	Organic acids and derivatives	Carboxylic acids and derivatives	Amino acids, peptides, and analogues	35240-69-8""	HMDB0005764	Organic acids and derivatives	Carboxylic acids and derivatives	Amino acids, peptides, and analogues	_	_	_	_	_	_	_	92910	CC(C)C[C@H](NC(=O)[C@@H]1CCCN1)C(=O)NCC(N)=O	NOOJLZTTWSNHOX-UWVGGRQHSA-N	17014387.1018806	1711115.630501187	1779903.353112414	3354686.629222679	4932378.691136165	1760400.039817252	1662795.797103511	1672754.860627443	4310336.005979269	1877164.899005739	792405.6502628312	1104523.771842108	3937477.980549522	538203.8739166546	274465.5437625872	1192202.230102209	1278234.907694041	5070254.414072755	2325408.570456888	198935.5317439816
Com_33_pos	L-Pipecolic acid	P	C6H11NO2	129.079	130.086	0.99691	[M+H]+	1.257	0.96	1	C18	Organic acids and derivatives	Carboxylic acids and derivatives	Amino acids, peptides, and analogues	3105-95-1""	HMDB0000716	Organic acids and derivatives	Carboxylic acids and derivatives	Amino acids, peptides, and analogues	L-Pipecolate; Pipecolinic acid; Pipecolic acid; 2-Piperidinecarboxylic acid; (S)-Piperidine-2-carboxylic acid	C00408	map00310;map00960;map01060;map01064;map01100;map01110	_	_	_	_	439227	OC(=O)[C@@H]1CCCCN1	HXEACLLIILLPRG-YFKPBYRVSA-N	9.72917e+07	185219022.39007	140701815.6733541	139998464.0095974	130003455.0815724	68925840.66758113	112992917.6419856	72468980.75733118	104647502.9147084	203183437.0323653	130247803.9492949	63907171.26394013	118544190.1582172	94755225.94055404	112015823.0202462	97328241.98555788	91063637.21118368	203889581.4351514	176269615.3388326	123218393.3381871
Com_933_pos	Beta-Hyodeoxycholic acid	P	C24H40O4	392.293	415.281	1.42357	[M+Na]+	7.819	0.61	1	C18	Lipids and lipid-like molecules	Steroids and steroid derivatives	Bile acids, alcohols and derivatives	570-84-3""	HMDB0000664	Lipids and lipid-like molecules	Steroids and steroid derivatives	Bile acids, alcohols and derivatives	_	_	_	LMST04010026	Sterol Lipids [ST]	Bile acids and derivatives [ST04]	C24 bile acids, alcohols, and derivatives [ST0401]	5283822	[H][C@@]12CC[C@H]([C@H](C)CCC(O)=O)[C@@]1(C)CC[C@@]1([H])[C@@]2([H])C[C@H](O)[C@]2([H])C[C@@H](O)CC[C@]12C	DGABKXLVXPYZII-MMTMODRTSA-N	242566138.4930751	16724848.98851002	32093062.25776368	30427349.86336552	37580847.81065141	18030097.24361497	21358378.82066411	16735295.26990457	21871840.88138403	47881604.87132127	13334687.75802654	10368057.53418726	39365844.78421884	15912456.3148465	20015018.41813796	26076228.96829652	12473411.07290538	22021488.07668794	21634141.00887387	35644381.61077634
Com_529_pos	cis-11-Eicosenoic acid	P	C20H38O2	310.287	293.284	1.17462	[M+H-H2O]+	10.443	0.82	1	C18	Lipids and lipid-like molecules	Fatty Acyls	Fatty acids and conjugates	5561-99-9""	HMDB0002231	Lipids and lipid-like molecules	Fatty Acyls	Fatty acids and conjugates	Icosenoic acid; Eicosenoic acid; 11-Icosenoic acid; 11-Eicosenoic acid; (11Z)-Icosenoic acid; (11Z)-Eicosenoic acid; (Z)-Icosa-11-enoic acid	C16526	map01040	LMFA01030085	Fatty Acyls [FA]	Fatty Acids and Conjugates [FA01]	Unsaturated fatty acids [FA0103]	5282768	CCCCCCCC\C=C/CCCCCCCCCC(O)=O	BITHHVVYSMSWAG-KTKRTIGZSA-N	412693772.6828679	629627174.9687583	556019352.5449445	255166187.6425264	73993805.65817407	277372822.7435469	214919238.721713	626005384.7932075	36253685.29677934	94990875.77187195	230726225.335325	440088510.6478127	38747282.03049336	401866180.9822968	359204549.4787672	791586228.7774874	640147063.9728749	166796140.0823767	241818066.6228927	178595202.8002023
Com_460_pos	alpha-Linolenic acid	P	C18H30O2	278.225	279.232	0.8502	[M+H]+	8.769	0.81	1	C18	Lipids and lipid-like molecules	Fatty Acyls	Lineolic acids and derivatives	463-40-1""	HMDB0001388	Lipids and lipid-like molecules	Fatty Acyls	Lineolic acids and derivatives	(9Z,12Z,15Z)-Octadecatrienoic acid; alpha-Linolenic acid; 9,12,15-Octadecatrienoic acid; Linolenate; alpha-Linolenate	C06427	map00592;map01040;map01060;map01070;map01100;map01110	LMFA01030152	Fatty Acyls [FA]	Fatty Acids and Conjugates [FA01]	Unsaturated fatty acids [FA0103]	5280934	CC\C=C/C\C=C/C\C=C/CCCCCCCC(O)=O	DTOSIQBPPRVQHS-PDBXOOCHSA-N	23935398.90937992	41898499.83663511	60101610.5355204	23456369.85744061	26448476.51445849	22706596.49663469	50729889.37225842	26400632.57618573	33535934.41813045	32941709.28548812	25089415.45599726	48330679.52611448	33906817.9800544	26869467.44456814	73880528.61342694	35294792.96395191	54264434.51511784	25194299.87400355	39276025.76313911	26165765.89491805
Com_659_pos	cis-13,16-Docosadienoic acid	P	C22H40O2	336.303	319.299	0.781	[M+H-H2O]+	10.687	0.74	1	C18	Lipids and lipid-like molecules	Fatty Acyls	Fatty acids and conjugates	7370-49-2""	HMDB0062219	Lipids and lipid-like molecules	Fatty Acyls	Fatty acids and conjugates	13,16-Docosadienoic acid; (13Z,16Z)-Docosa-13,16-dienoic acid	C16533	map01040	LMFA01030132	Fatty Acyls [FA]	Fatty Acids and Conjugates [FA01]	Unsaturated fatty acids [FA0103]	5282807	CCCCCC=CCC=CCCCCCCCCCCCC(=O)O	HVGRZDASOHMCSK-AVQMFFATSA-N	8314551.738402876	12733881.75316015	14757923.17867933	5906366.016580251	950031.4967230506	3828387.697059928	2502078.117888198	9552722.151178457	907876.6219332316	6939069.321694036	3183788.846680974	11715269.91344901	2173196.787779977	17060483.66207216	5053366.012769153	15126341.66689706	19349992.3582884	5085146.023073839	5881129.860267747	2422042.258187748
Com_831_pos	cis-7,10,13,16-Docosic acidtraenoic acid	P	C22H36O2	332.272	355.26	1.15426	[M+Na]+	10.327	0.77	1	C18	Lipids and lipid-like molecules	Fatty Acyls	Fatty acids and conjugates	28874-58-0""	HMDB0002226	Lipids and lipid-like molecules	Fatty Acyls	Fatty acids and conjugates	7,10,13,16-Docosatetraenoic acid; (7Z,10Z,13Z,16Z)-Docosa-7,10,13,16-tetraenoic acid; Adrenic acid	C16527	map01040;map04216	LMFA01030178	Fatty Acyls [FA]	Fatty Acids and Conjugates [FA01]	Unsaturated fatty acids [FA0103]	5497181	CCCCC\C=C/C\C=C/C\C=C/C\C=C/CCCCCC(O)=O	TWSWSIQAPQLDBP-DOFZRALJSA-N	75395085.70374078	64831470.00513693	33911086.36548083	11508934.23869591	2561878.1516568	15557742.34298663	18457648.55148578	47078756.75218666	890624.306595138	3003779.573326116	6937347.414538678	27072928.02349633	7367182.637662624	35597696.14314714	28398055.34112114	34118491.16501585	17380218.36076732	5168546.495676522	9487932.543019036	7525731.435707187
Com_666_pos	Ricinoleic acid	P	C18H34O3	298.251	321.24	0.34309	[M+Na]+	8.102	0.74	1	C18	Lipids and lipid-like molecules	Fatty Acyls	Fatty acids and conjugates	141-22-0""	HMDB0034297	Lipids and lipid-like molecules	Fatty Acyls	Fatty acids and conjugates	Ricinoleic acid; (9Z)-(12R)-Hydroxyoctadecenoic acid; 12-Hydroxy-9-octadecenoic acid; 12-Hydroxy-cis-9-octadecenoic acid	C08365	_	LMFA02000184	Fatty Acyls [FA]	Octadecanoids [FA02]	Other Octadecanoids [FA0200]	5282942	CCCCCCC(O)C\C=C/CCCCCCCC(O)=O	WBHHMMIMDMUBKC-XFXZXTDPSA-N	1124991438.386095	1500891814.541537	2269186939.924385	2112271146.134127	1314131326.77466	855209727.3294811	2273567175.831603	937331632.4562331	1259598792.901268	1282283722.684152	820081219.7389901	1573497299.098321	1420367726.581915	908899377.7933136	2227065496.456134	1050545295.053521	1665870745.901303	903399105.0554804	1257850386.569311	932071624.2335532
Com_128_pos	Indoleacrylic acid	P	C11H9NO2	187.063	170.06	0.15546	[M+H-H2O]+	5.244	0.87	1	C18	Organoheterocyclic compounds	Indoles and derivatives	Indoles	29953-71-7""	HMDB0000734	Organoheterocyclic compounds	Indoles and derivatives	Indoles	3-Indoleacrylate; (2E)-3-(1H-Indol-3-yl)prop-2-enoate	C21283	_	_	_	_	_	5375048	OC(=O)\C=C\C1=CNC2=C1C=CC=C2	PLVPPLCLBIEYEA-AATRIKPKSA-N	100625159.0172676	146773179.1646522	123825454.5633572	122707093.3064382	174290024.3513162	98267968.01899832	168490922.7406031	125147391.6285391	154836966.4187907	143656345.9688865	167757481.1101894	113793176.035404	142443727.3360325	93196984.41183242	139362542.6320908	115169183.4821353	120256981.1661054	179850529.3440932	134845140.1198523	108158926.4972517
Com_146_pos	2-Hydroxycinnamic acid	P	C9H8O3	164.047	182.081	0.31422	[M+NH4]+	4.856	0.76	1	C18	Phenylpropanoids and polyketides	Cinnamic acids and derivatives	Hydroxycinnamic acids and derivatives	614-60-8""	HMDB0002641	Phenylpropanoids and polyketides	Cinnamic acids and derivatives	Hydroxycinnamic acids and derivatives	trans-2-Hydroxycinnamate; trans-2-Hydroxycinnamic acid; 2-Hydroxycinnamate; 2-Coumaric acid; o-Coumaric acid; 2-Coumarate	C01772	map00940;map01120;map01110;map00360	_	_	_	_	637540	OC(=O)\C=C\C1=C(O)C=CC=C1	PMOWTIHVNWZYFI-AATRIKPKSA-N	29571140.56232588	53793220.19653083	32882548.61791498	21310771.12015366	54850755.75634507	27921502.62793268	44041743.5399019	22416154.3156775	39286678.35817852	44670869.72398884	37665531.71163087	23413690.65767732	38917616.99790995	14857441.86329889	32574589.84028831	26169528.49613408	27249704.95923021	32391740.62219506	33737963.38599794	33043567.83856846
Com_113_pos	3-hydroxy-3-(3-hydroxyphenyl)propanoic acid	P	C9H10O4	182.058	165.055	0.48287	[M+H-H2O]+	6.552	0.73	1	C18	Phenylpropanoids and polyketides	Phenylpropanoic acids	_	3247-75-4""	HMDB0002643	Phenylpropanoids and polyketides	Phenylpropanoic acids	_	_	_	_	_	_	_	_	102959	OC(CC(O)=O)C1=CC(O)=CC=C1	KHTAGVZHYUZYMF-UHFFFAOYSA-N	4338932.754510573	6167694.872750787	11051337.12465954	5917150.310541613	6234397.283566736	5530016.79116925	2965977.231485708	2200661.750915914	6413737.774766182	5987992.775136303	6069073.822013846	5676178.869845952	6624789.380312935	3977144.697990945	3821248.410418396	5901060.71022261	7122863.833136012	7279445.2749901	4197807.472278866	6216931.129613763
Com_895_pos	S-Adenosylhomocysteine	P	C14H20N6O5S	384.122	385.128	2.42144	[M+H]+	2.477	0.91	1	C18	Nucleosides, nucleotides, and analogues	5'-deoxyribonucleosides	5'-deoxy-5'-thionucleosides	979-92-0""	HMDB0000939	Organoheterocyclic compounds	Lactones	Gamma butyrolactones	S-Adenosyl-L-homocysteine; S-Adenosylhomocysteine	C00021	map00270;map01100;map01230	_	_	_	_	439155	N[C@@H](CCSC[C@H]1O[C@H]([C@H](O)[C@@H]1O)N1C=NC2=C1N=CN=C2N)C(O)=O	ZJUKTBDSGOFHSH-WFMPWKQPSA-N	180814742.6110376	148663633.0311839	103739935.3069375	89003542.65365486	293383415.046241	176336494.521247	255162453.2843988	194638888.4775456	160455013.6036397	220061669.455907	216481981.0616488	134807791.2378778	193878085.8945506	190176537.8634463	181230004.9818898	116982285.0768392	101233366.2946108	192718104.5330341	109336683.6582124	163604734.6262806
Com_522_pos	cis-11,14-Eicosadienoic acid	P	C20H36O2	308.272	291.268	0.8676	[M+H-H2O]+	9.909	0.86	1	C18	Lipids and lipid-like molecules	Fatty Acyls	Fatty acids and conjugates	2091-39-6""	HMDB0005060	Lipids and lipid-like molecules	Fatty Acyls	Fatty acids and conjugates	Icosadienoic acid; Eicosadienoic acid; 11,14-Icosadienoic acid; (11Z,14Z)-Icosa-11,14-dienoic acid; 11,14-Eicosadienoic acid; (11Z,14Z)-Eicosa-11,14-dienoic acid	C16525	map01040	LMFA01030130	Fatty Acyls [FA]	Fatty Acids and Conjugates [FA01]	Unsaturated fatty acids [FA0103]	6439848	CCCCC\C=C/C\C=C/CCCCCCCCCC(O)=O	XSXIVVZCUAHUJO-HZJYTTRNSA-N	33141810.64440701	66492317.41267028	51527783.23576685	24357770.89022516	7971451.122972806	34241314.03062645	27840889.90386662	54497474.29165917	3741117.59209215	12119463.30494471	29130488.88028436	46773936.63465227	3637835.425785182	46595341.82945218	34476330.80122808	70543631.05265707	78509491.08297785	24412839.39240263	34357987.5183092	19228979.22509314
Com_508_pos	L-Octanoylcarnitine	P	C15H30NO4	288.217	288.217	1.02172	[M+H]+	5.964	1	1	C18	Lipids and lipid-like molecules	Fatty Acyls	Fatty acid esters	25243-95-2""	HMDB0000791	Lipids and lipid-like molecules	Fatty Acyls	Fatty acid esters	L-Octanoylcarnitine	C02838	_	LMFA07070002	Fatty Acyls [FA]	Fatty esters [FA07]	Fatty acyl carnitines [FA0707]	11953814	CCCCCCCC(=O)O[C@H](CC(O)=O)C[N+](C)(C)C	CXTATJFJDMJMIY-CYBMUJFWSA-O	114888053.5980709	38821435.93155885	440824879.6064755	116913548.0593557	190532842.9345126	348700028.3646965	76859366.47473684	308642138.301912	170741284.4441242	212437615.3274205	188347642.9112017	78731905.14487842	183664828.7491234	271515923.1053203	214274198.7109666	58842242.36528408	37744977.03239684	178706713.5891924	110427323.9913413	214743635.1198555
Com_938_pos	Linoleoylcarnitine	P	C25H46NO4	424.343	424.342	1.46254	[M+H]+	8.055	0.98	1	C18	Lipids and lipid-like molecules	Fatty Acyls	Fatty acid esters	36816-10-1""	HMDB0006469	Lipids and lipid-like molecules	Fatty Acyls	Fatty acid esters	_	_	_	LMFA07070009	Fatty Acyls [FA]	Fatty esters [FA07]	Fatty acyl carnitines [FA0707]	6450015	CCCCC\C=C/C\C=C/CCCCCCCC(=O)O[C@H](CC(O)=O)C[N+](C)(C)C	MJLXQSQYKZWZCB-DQFWFXSYSA-O	759846647.4280767	284623442.4792396	2657580815.212997	862649501.2148913	163993647.6631054	3220952822.948093	257957665.3282094	1536587766.884878	160674078.6087581	360970791.8053941	459309611.3583915	336106401.0238165	196188416.4733921	1961597968.334049	769681499.0219089	892269428.691102	175613729.8262504	430639975.1563549	431419190.7623471	692807976.2031536
Com_839_pos	3b-hydroxy-5-cholenoic acid	P	C24H38O3	374.282	357.278	1.08299	[M+H-H2O]+	7.805	0.86	1	C18	Lipids and lipid-like molecules	Steroids and steroid derivatives	Bile acids, alcohols and derivatives	5255-17-4""	HMDB0000308	Lipids and lipid-like molecules	Steroids and steroid derivatives	Bile acids, alcohols and derivatives	_	_	_	LMST04010201	Sterol Lipids [ST]	Bile acids and derivatives [ST04]	C24 bile acids, alcohols, and derivatives [ST0401]	92997	[H][C@@]12CC[C@H]([C@H](C)CCC(O)=O)[C@@]1(C)CC[C@@]1([H])[C@@]2([H])CC=C2C[C@@H](O)CC[C@]12C	HIAJCGFYHIANNA-QIZZZRFXSA-N	95673568.48291096	4739586.649601192	13298556.77563293	9633009.16521267	14596752.96452254	4660549.468027808	7904426.198146939	6358953.166449704	7006843.812262447	27142066.5319428	5204270.762473138	1489593.476404872	18261504.17181201	8264981.371320058	10574862.94785257	10493325.53445358	6109438.766215351	9627701.909232792	10463995.78181279	20318165.00239148
Com_264_pos	isobutyrylcarnitine (C4)	P	C11H22NO4	232.155	232.154	0.82293	[M+H]+	5.048	1	1	C18	Lipids and lipid-like molecules	Fatty Acyls	Fatty acid esters	25518-49-4""	HMDB0000736	Lipids and lipid-like molecules	Fatty Acyls	Fatty acid esters	_	_	_	_	_	_	_	168379	CC(C)C(=O)O[C@H](CC(O)=O)C[N+](C)(C)C	LRCNOZRCYBNMEP-SECBINFHSA-O	4801362420.305227	2700874498.058289	3399865069.155748	5884546477.944314	8210992484.085228	3756395183.72848	10421136686.85902	5766103439.455657	6923826611.330067	4917484704.896192	7121512946.738751	2685837011.102416	6052327974.927048	5032225043.061421	3514273981.517071	4104987912.895801	2623079786.442019	4981223011.403591	3119432524.459934	4024631893.919986
Com_531_pos	gamma-Glutamylphenylalanine	P	C14H18N2O5	294.122	295.129	0.41837	[M+H]+	5.302	0.73	1	C18	Organic acids and derivatives	Carboxylic acids and derivatives	Amino acids, peptides, and analogues	7432-24-8""	HMDB0000594	Organic acids and derivatives	Carboxylic acids and derivatives	Amino acids, peptides, and analogues	_	_	_	_	_	_	_	111299	N[C@@H](CCC(=O)N[C@@H](CC1=CC=CC=C1)C(O)=O)C(O)=O	XHHOHZPNYFQJKL-QWRGUYRKSA-N	15895429.87019099	21504426.57846487	15776157.93862794	27098605.80214704	44769260.72586747	22163221.2042071	20446603.03718873	27291488.51700773	28266455.90473846	56288352.61185447	24832805.52181178	21491994.68341058	41598110.65409153	17752861.47411057	28724465.08185675	12779551.71637777	21212009.37101181	33661254.84318093	25258039.43453743	25038745.0414591
Com_409_pos	Petroselaidic acid(C18-1T)	P	C18H34O2	282.256	265.252	0.69968	[M+H-H2O]+	9.62	0.97	1	C18	Lipids and lipid-like molecules	Fatty Acyls	Fatty acids and conjugates	593-40-8""	HMDB0303337	Lipids and lipid-like molecules	Fatty Acyls	Fatty acids and conjugates	_	_	_	LMFA01030067	Fatty Acyls [FA]	Fatty Acids and Conjugates [FA01]	Unsaturated fatty acids [FA0103]	5282754	CCCCCCCCCCCC=CCCCCC(=O)O	CNVZJPUDSLNTQU-OUKQBFOZSA-N	2581409375.68733	3238930010.724387	2998168233.470819	2372040799.153346	1223832303.944109	2960380347.920507	2734067048.270012	2972187369.08099	720041484.5573919	1810878868.796357	2930095129.046324	3135536346.1445	802995539.4770279	3117515348.621466	2888744109.202639	3380698562.825358	3609015010.108618	2584907038.126965	2940849675.158803	2735663630.622695
Com_870_pos	Arachidonoyl ethanolamide	P	C22H37NO2	347.282	370.272	0.29157	[M+Na]+	8.899	0.57	1	C18	Organic nitrogen compounds	Organonitrogen compounds	Amines	94421-68-8""	HMDB0004080	Organic nitrogen compounds	Organonitrogen compounds	Amines	Anandamide; Arachidonylethanolamide; N-(5Z,8Z,11Z,14Z-icosatetraenoyl)-ethanolamide; AEA	C11695	map04080;map04750;map04723	LMFA08040056	Fatty Acyls [FA]	Fatty amides [FA08]	N-acyl ethanolamines (endocannabinoids) [FA0804]	5281969	CCCCC\C=C/C\C=C/C\C=C/C\C=C/CCCC(=O)NCCO	LGEQQWMQCRIYKG-DOFZRALJSA-N	11597202.52418614	6736153.339086027	7137277.111281328	5352628.909015865	6291277.685803727	4591392.94574404	5182046.517798197	6748333.876700285	5875346.991513971	378444.9808523134	2483826.224153963	4045996.828226078	5853935.076140886	12859704.91834096	8160501.917924433	3406204.234309894	2157491.053944229	3083020.338090724	2024094.476592776	2200292.459414898
Com_543_pos	5'-Methylthioadenosine	P	C11H15N5O3S	297.09	298.097	0.93989	[M+H]+	5.23	1	1	C18	Nucleosides, nucleotides, and analogues	5'-deoxyribonucleosides	5'-deoxy-5'-thionucleosides	2457-80-9""	HMDB0001173	Nucleosides, nucleotides, and analogues	5'-deoxyribonucleosides	5'-deoxy-5'-thionucleosides	5'-Methylthioadenosine; Methylthioadenosine; S-Methyl-5'-thioadenosine; 5-Methylthioadenosine; 5'-Deoxy-5'-(methylthio)adenosine; Thiomethyladenosine; MTA	C00170	map00908;map00270;map01100;map01060	_	_	_	_	439176	CSC[C@H]1O[C@H]([C@H](O)[C@@H]1O)N1C=NC2=C1N=CN=C2N	WUUGFSXJNOTRMR-IOSLPCCCSA-N	77943254.47919989	75367821.5831666	82243525.8980749	85167170.2691765	166293590.2410087	84520346.27729228	108022432.2989297	98072309.5094528	161274337.3084615	108387486.8538253	132426730.1721858	114798515.0558843	129270041.3626529	91051120.4566976	133532009.9240731	112161762.9170223	100169136.3510398	105796974.7205545	103008672.3518943	122422828.9396865
Com_63_pos	p-Octopamine	P	C8H11NO2	153.079	136.076	0.18421	[M+H-H2O]+	2.52	0.83	1	C18	Benzenoids	Phenols	1-hydroxy-2-unsubstituted benzenoids	104-14-3""	HMDB0004825	Benzenoids	Phenols	1-hydroxy-2-unsubstituted benzenoids	Octopamine; 1-(4-Hydroxyphenyl)-2-aminoethanol; p-Hydroxyphenylethanolamine	C04227	map04080	_	_	_	_	440266	NC[C@H](O)C1=CC=C(O)C=C1	QHGUCRYDKWKLMG-QMMMGPOBSA-N	1492064926.859383	2400326026.897456	1571000583.516485	1306245921.265153	2102373735.944454	1572651774.68578	1933925737.795069	1740310757.649356	2062010968.276097	2647766197.005691	1779102488.836814	1204584663.790834	1974661294.172364	1450211885.250698	1648026702.621592	1810121119.639276	1523404782.538071	2536853902.433736	1878776896.521347	1683322601.687122
Com_338_pos	gamma-Glutamylcysteine	P	C8H14N2O5S	250.062	251.069	1.711	[M+H]+	2.017	0.65	1	C18	Organic acids and derivatives	Carboxylic acids and derivatives	Amino acids, peptides, and analogues	636-58-8""	HMDB0001049	Organic acids and derivatives	Carboxylic acids and derivatives	Amino acids, peptides, and analogues	gamma-L-Glutamyl-L-cysteine; L-gamma-Glutamylcysteine; 5-L-Glutamyl-L-cysteine; gamma-Glutamylcysteine	C00669	map00480;map01100;map04216	_	_	_	_	123938	N[C@@H](CCC(=O)N[C@@H](CS)C(O)=O)C(O)=O	RITKHVBHSGLULN-WHFBIAKZSA-N	55922599.04122812	11094453.47028172	14855616.16431676	71119179.38324976	37189574.18915395	22307087.09669871	54705328.71327821	28214537.44369826	30839687.4741312	29603148.8544084	36657835.89230143	24503594.44637034	97927147.79020606	57762038.91815054	18437776.19325716	35318893.50376736	7040701.283320241	11695243.76985104	9405264.537934244	13915461.34118685
Com_583_pos	1-Methylinosine	P	C11H14N4O5	282.096	305.085	1.68895	[M+Na]+	4.856	0.52	1	C18	Nucleosides, nucleotides, and analogues	Purine nucleosides	_	2140-73-0""	HMDB0002721	Nucleosides, nucleotides, and analogues	Purine nucleosides	_	_	_	_	_	_	_	_	65095	CN1C=NC2=C(N=CN2[C@@H]2O[C@H](CO)[C@@H](O)[C@H]2O)C1=O	WJNGQIYEQLPJMN-IOSLPCCCSA-N	7064693.662560051	9532916.647577584	6281779.886923003	10504147.68674919	11203193.66276962	9918450.018640202	9846576.830140246	5041416.664159297	12734479.50974747	10082516.55522601	5962753.729173772	8582232.255713519	12976013.23784826	2172180.140523086	5410049.061043911	4365239.407211061	1978051.590951012	5403820.704020857	4943217.697447576	4880817.848733172
Com_469_pos	Aspartylphenylalanine	P	C13H16N2O5	280.106	281.113	0.76738	[M+H]+	5.302	0.71	1	C18	Organic acids and derivatives	Carboxylic acids and derivatives	Amino acids, peptides, and analogues	13433-09-5""	HMDB0000706	Organic acids and derivatives	Carboxylic acids and derivatives	Amino acids, peptides, and analogues	_	_	_	_	_	_	_	93078	N[C@@H](CC(O)=O)C(=O)N[C@@H](CC1=CC=CC=C1)C(O)=O	YZQCXOFQZKCETR-UWVGGRQHSA-N	8833138.759023136	9967522.36566268	7021667.427556179	4631986.548425355	7300735.479694148	3734616.723733836	7458973.276677652	6897798.99560195	4681221.471496827	10632150.69534774	6023158.933005259	5805999.663333246	8507205.805968305	8315615.033579118	6978367.332809354	4733277.137580629	7238554.690738359	5532055.219767366	7294958.274908524	11251515.73150784
Com_201_pos	Panthenol	P	C9H19NO4	205.131	206.139	0.3201	[M+H]+	5.071	0.77	1	C18	Lipids and lipid-like molecules	Fatty Acyls	Fatty amides	81-13-0""	HMDB0004231	Organic oxygen compounds	Organooxygen compounds	Alcohols and polyols	Pantothenol; (R)-2,4-Dihydroxy-N-(3-hydroxypropyl)-3,3-dimethylbutanamide; Dexpanthenol; 2,4-Dihydroxy-N-(3-hydroxypropyl)-3,3-dimethylbutanamide; (+)-Panthenol; Bepanthen; Bepanthene; Bepantol; D-(+)-2,4-Dihydroxy-N-(3-hydroxypropyl)-3,3-dimethylbutyramide; Cozyme; D(+)-Panthenol; D(+)-Pantothenyl alcohol; D-P-A Injection; D-Panthenol; d-Pantothenol; d-Pantothenyl alcohol; Ilopan; Motilyn; Panad…	C05944	map00770	LMFA08020198	Fatty Acyls [FA]	Fatty amides [FA08]	N-acyl amines [FA0802]	131204	CC(C)(CO)[C@@H](O)C(=O)NCCCO	SNPLKNRPJHDVJA-ZETCQYMHSA-N	30817440.46688491	7032293.019897555	3166588.668600929	2752868.852457523	7787444.593162953	1413924.45689078	4255930.499992911	14792503.96704631	5946314.758014222	68718527.37586409	2095245.299966587	5352874.825117452	12193615.67133352	3044610.241690052	4605893.885145094	2898064.625353762	7428344.322911563	3383199.75297632	4714064.489713052	1489382.911860344
Com_474_pos	Oleamide	P	C18H35NO	281.272	282.279	1.49333	[M+H]+	9.62	0.99	1	C18	Lipids and lipid-like molecules	Fatty Acyls	Fatty amides	301-02-0""	HMDB0002117	Lipids and lipid-like molecules	Fatty Acyls	Fatty amides	Oleamide; Oleyl amide; (Z)-9-Octadecenamide	C19670	_	LMFA08010004	Fatty Acyls [FA]	Fatty amides [FA08]	Primary amides [FA0801]	5283387	CCCCCCCC\C=C/CCCCCCCC(N)=O	FATBGEAMYMYZAF-KTKRTIGZSA-N	61064605484.10319	74745116719.13228	69330745597.06548	57308583398.76942	31653752988.25534	68731513847.16707	64866974894.92136	69039166902.42307	19484456972.8744	45217368825.15617	69381190030.36624	72853731671.04747	21560998474.34564	70741926163.83073	67127557885.76051	78533461792.96677	82030059632.73102	60943531186.84635	70727507403.02722	64534549983.65626
Com_465_pos	Linoleic acid amide	P	C18H33NO	279.256	280.263	1.27621	[M+H]+	9.086	0.99	1	C18	Lipids and lipid-like molecules	Fatty Acyls	Fatty amides	3999-01-7""	HMDB0062656	Lipids and lipid-like molecules	Fatty Acyls	Fatty amides	_	_	_	LMFA08010008	Fatty Acyls [FA]	Fatty amides [FA08]	Primary amides [FA0801]	6435901	[H]\C(CCCCC)=C(/[H])C\C([H])=C(\[H])CCCCCCCC(O)=N	SFIHQZFZMWZOJV-HZJYTTRNSA-N	17351647535.73093	24862344768.45089	24745930516.12139	14757616547.53444	6333359448.261554	23363491584.93827	20533277919.99185	27991285234.88334	3966024542.898486	10206647455.70373	20832089156.39595	29090190567.99482	4531097809.095043	26766176923.32323	22635136598.78434	33613135157.46135	29708301891.8709	18025542137.17223	25055619552.13448	21368880644.03557
Com_613_pos	Hexadecanedioic acid	P	C16H30O4	286.214	309.203	1.09822	[M+Na]+	7.776	0.62	1	C18	Lipids and lipid-like molecules	Fatty Acyls	Fatty acids and conjugates	505-54-4""	HMDB0000672	Lipids and lipid-like molecules	Fatty Acyls	Fatty acids and conjugates	Hexadecanedioate	C19615	_	LMFA01170022	Fatty Acyls [FA]	Fatty Acids and Conjugates [FA01]	Dicarboxylic acids [FA0117]	10459	OC(=O)CCCCCCCCCCCCCCC(O)=O	QQHJDPROMQRDLA-UHFFFAOYSA-N	194862658.2906012	128817557.1580376	140265379.0915967	191834246.8396049	158362122.172621	172478953.076498	148602965.7125497	106686608.116363	189361935.5364414	225110154.8353801	157684225.432494	1.32212e+08	1.88606e+08	152727761.2794473	143716621.497561	101236284.5904263	133665925.7925319	111728011.3106357	118831962.5014814	119637431.6897459
Com_544_pos	N2-Methylguanosine	P	C11H15N5O5	297.107	298.114	1.48402	[M+H]+	4.87	0.61	1	C18	Nucleosides, nucleotides, and analogues	Purine nucleosides	_	2140-77-4""	HMDB0005862	Nucleosides, nucleotides, and analogues	Purine nucleosides	_	_	_	_	_	_	_	_	135501934	CNC1=NC2=C(C(=O)N1)N=CN2C3C(C(C(O3)CO)O)O	SLEHROROQDYRAW-KQYNXXCUSA-N	17920249.01958337	18325672.35056077	17745067.05044354	21042558.64845309	20906812.98588229	16969407.41639421	20922831.43910113	13453561.38514584	21265355.40699649	21836981.33667525	18508436.71167288	18604882.30742549	21775851.59078148	11047592.64873562	19467524.30843268	11404529.45208847	12326159.45637909	17002257.19270863	15044841.37966557	16326343.42242016
Com_112_pos	Phenylpropiolic acid	P	C9H6O2	146.037	164.071	1.02108	[M+NH4]+	5.331	0.93	1	C18	Benzenoids	Benzene and substituted derivatives	_	637-44-5""	HMDB0002359	Benzenoids	Benzene and substituted derivatives	_	_	_	_	_	_	_	_	69475	OC(=O)C#CC1=CC=CC=C1	XNERWVPQCYSMLC-UHFFFAOYSA-N	226116.4470757026	1354126.380972611	4515476.0372418	680196.4512355374	3608371.615945603	1121110.918044224	10267742.93630602	1480660.446521608	7839779.456960916	2637528.050683067	4391792.943763633	503169.3855011925	8630913.36308976	4612371.343024036	2665038.366956433	5979289.166415161	4054443.200221513	1647363.64820238	2424688.768089869	2112407.570469542
Com_254_pos	Prolylhydroxyproline	P	C10H16N2O4	228.111	229.119	2.02998	[M+H]+	1.372	0.59	1	C18	Organic acids and derivatives	Carboxylic acids and derivatives	Amino acids, peptides, and analogues	18684-24-7""	HMDB0006695	Organic acids and derivatives	Carboxylic acids and derivatives	Amino acids, peptides, and analogues	_	_	_	_	_	_	_	11902892	O[C@@H]1C[C@H](N(C1)C(=O)[C@@H]1CCCN1)C(O)=O	ONPXCLZMBSJLSP-CSMHCCOUSA-N	37390151.44735402	39993896.26156416	37453984.57168499	49240470.94455384	63693421.4115026	20647718.40896144	39377845.64223526	7813291.330684612	155064384.2676365	83430610.07975148	24022987.51898443	16086185.57667876	80191662.8473889	15382569.45737853	17725883.90749256	33369634.13907656	11546199.58209586	18847795.16519568	14649964.36367849	27795330.36197684
Com_852_pos	GMP	P	C10H14N5O8P	363.058	364.064	2.33986	[M+H]+	1.96	1	1	C18	Nucleosides, nucleotides, and analogues	Purine nucleotides	Purine ribonucleotides	85-32-5""	HMDB0001397	Nucleosides, nucleotides, and analogues	Purine nucleotides	Purine ribonucleotides	GMP; Guanosine 5'-phosphate; Guanosine monophosphate; Guanosine 5'-monophosphate; Guanylic acid	C00144	map00230;map01060;map01065;map01100;map01523;map04022;map04740;map04742;map04744	_	_	_	_	6804	NC1=NC2=C(N=CN2[C@@H]2O[C@H](COP(O)(O)=O)[C@@H](O)[C@H]2O)C(=O)N1	RQFCJASXJCIDSX-UUOKFMHZSA-N	393886064.4901229	421029669.2262394	447259211.7493596	318849962.6324533	400800518.4042842	416841253.7404824	603390412.5307015	246636520.9934656	607916194.9080598	364353324.3121592	429751352.0753931	274080731.7453826	415719310.5482879	336111567.4116679	401746618.3890254	327992320.1522517	267518079.955703	413527840.0637786	284694862.076244	521996305.6715343
Com_602_pos	Glutathione	P	C10H17N3O6S	307.084	308.091	2.00198	[M+H]+	1.974	1	1	C18	Organic acids and derivatives	Carboxylic acids and derivatives	Amino acids, peptides, and analogues	70-18-8""	HMDB0000125	Organic acids and derivatives	Carboxylic acids and derivatives	Amino acids, peptides, and analogues	Glutathione; 5-L-Glutamyl-L-cysteinylglycine; N-(N-gamma-L-Glutamyl-L-cysteinyl)glycine; gamma-L-Glutamyl-L-cysteinyl-glycine; GSH; Reduced glutathione	C00051	map01100;map02010;map04918;map04976;map00480;map00270;map04216	_	_	_	_	124886	N[C@@H](CCC(=O)N[C@@H](CS)C(=O)NCC(O)=O)C(O)=O	RWSXRVCMGQZWBV-WDSKDSINSA-N	8185368883.593556	1851648652.171819	9413188439.460068	13822593377.8458	9138065244.26587	7595894066.52359	11352168075.0426	4609365131.286554	11481420041.70776	5692656848.686907	8005501373.794595	10025172288.24698	17791554552.29956	14757056395.5846	9047924476.276796	7298540660.598902	7035419548.536354	12378451003.65703	7463009833.881858	7521829120.064214
Com_75_pos	Indole-3-carboxaldehyde	P	C9H7NO	145.053	146.06	0.0041	[M+H]+	5.244	1	1	C18	Organoheterocyclic compounds	Indoles and derivatives	Indoles	487-89-8""	HMDB0029737	Organoheterocyclic compounds	Indoles and derivatives	Indoles	Indole-3-carboxaldehyde; Indole-3-carbaldehyde	C08493	_	_	_	_	_	10256	O=CC1=CNC2=C1C=CC=C2	OLNJUISKUQQNIM-UHFFFAOYSA-N	328251271.8876963	488529571.7130529	423381066.9568641	418129442.1704367	590601413.1566669	321640082.9871184	552376093.9578842	420005022.8029617	516488844.7139021	496370915.7521143	558719067.0236151	388327954.3247943	481541704.7871187	311755557.2818304	475892323.7675398	391940762.9133044	418201056.7531241	602584800.719838	451231069.2831987	380339455.6279155
Com_385_pos	gamma-Linolenic acid	P	C18H30O2	278.225	261.221	0.53571	[M+H-H2O]+	8.726	0.92	1	C18	Lipids and lipid-like molecules	Fatty Acyls	Lineolic acids and derivatives	506-26-3""	HMDB0003073	Lipids and lipid-like molecules	Fatty Acyls	Lineolic acids and derivatives	(6Z,9Z,12Z)-Octadecatrienoic acid; 6,9,12-Octadecatrienoic acid; gamma-Linolenic acid; Gamolenic acid	C06426	map00591;map01040;map01100	LMFA01030141	Fatty Acyls [FA]	Fatty Acids and Conjugates [FA01]	Unsaturated fatty acids [FA0103]	5280933	CCCCC\C=C/C\C=C/C\C=C/CCCCC(O)=O	VZCCETWTMQHEPK-QNEBEIHSSA-N	146752000.4020138	201164614.0349626	240064241.951918	116084553.0968183	55667115.40152033	168454630.4713205	147849583.0847611	226402036.1370074	41595658.28722511	76815606.82199639	124231632.3658411	223330983.5539541	51684203.84627033	168785682.2214597	144613900.1993888	304431585.3414491	181429129.1912048	113942604.3079343	183064750.4160342	133847461.2397108
Com_72_pos	Indole-3-carboxylic acid	P	C9H7NO2	161.048	144.044	0.42453	[M+H-H2O]+	5.244	0.58	1	C18	Organoheterocyclic compounds	Indoles and derivatives	Indolecarboxylic acids and derivatives	771-50-6""	HMDB0003320	Organoheterocyclic compounds	Indoles and derivatives	Indolecarboxylic acids and derivatives	Indole-3-carboxylate; Indole-3-carboxylic acid	C19837	_	_	_	_	_	69867	OC(=O)C1=CNC2=CC=CC=C12	KMAKOBLIOCQGJP-UHFFFAOYSA-N	4858683.089452588	8557821.42844753	7954063.723269628	7456538.411138205	9315487.159423824	5217025.917579693	9325809.9453247	7197391.418559334	7995781.377080707	8119046.509218534	8848751.892444126	6204243.030312189	7510068.395358697	4792158.328761552	7040880.220328613	6422684.150875357	6861780.971891474	10990137.44550826	7985263.095665947	6318497.730695428
Com_100_pos	L-Carnitine	P	C7H16NO3	162.113	162.112	0.90182	[M+H]+	1.458	1	1	C18	Organic nitrogen compounds	Organonitrogen compounds	Quaternary ammonium salts	541-15-1""	HMDB0000062	Organic nitrogen compounds	Organonitrogen compounds	Quaternary ammonium salts	L-Carnitine; L-gamma-Trimethyl-beta-hydroxybutyrobetaine; Vitamin BT; 3-Carboxy-2-hydroxy-N,N,N-trimethyl-1-propanaminium hydroxide, inner salt; Levocarnitine; (R)-Carnitine	C00318	map04976	_	_	_	_	10917	C[N+](C)(C)C[C@H](O)CC(O)=O	PHIQHXFUZVPYII-ZCFIWIBFSA-O	1416140876.674128	1015383744.76779	4351111090.896437	3296098227.785593	2569709390.081365	1881178285.514623	3232516098.943154	2280651036.101375	3769474590.90921	1720437977.582492	3470801225.68395	3414278719.793833	1592671268.515112	3856395156.820354	3277576641.565432	1438781534.279998	2586223529.985209	2597091238.281238	4397496242.371834	4284214919.757986
Com_42_pos	3-Methylindole	P	C9H9N	131.073	132.081	0.32838	[M+H]+	5.244	0.64	1	C18	Organoheterocyclic compounds	Indoles and derivatives	Indoles	83-34-1""	HMDB0000466	Organoheterocyclic compounds	Indoles and derivatives	Indoles	Skatole; 3-Methylindole	C08313	_	_	_	_	_	6736	CC1=CNC2=C1C=CC=C2	ZFRKQXVRDFCRJG-UHFFFAOYSA-N	94079074.16936743	138811345.7251087	116936898.0062437	115160005.3494838	163967475.2714958	91717668.48280334	145709103.9565595	115714865.3119044	137794514.5096694	138559669.0628669	153282466.9943143	110073786.9923031	135899377.4872454	74285720.64796698	127083933.4165447	101727349.4251898	103380963.6591363	163562051.4750662	124614869.8273886	106121644.1302989
Com_9_pos	Betaine	P	C5H12NO2	118.087	118.086	1.09453	[M+H]+	1.472	1	1	C18	Organic acids and derivatives	Carboxylic acids and derivatives	Amino acids, peptides, and analogues	107-43-7""	HMDB0000043	Organic acids and derivatives	Carboxylic acids and derivatives	Amino acids, peptides, and analogues	Betaine; Trimethylaminoacetate; Glycine betaine; N,N,N-Trimethylglycine; Trimethylammonioacetate	C00719	map00260;map01100;map02010	_	_	_	_	248	C[N+](C)(C)CC(O)=O	KWIUHFFTVRNATP-UHFFFAOYSA-O	6587188779.723932	8436234711.463573	6559751317.657267	6756098788.49714	7206087889.423664	4649709277.172358	12389319389.63469	3681641036.857148	9434973055.923191	7331474669.031587	6773861238.134947	5244646028.851354	10117290045.38588	6389851481.508384	7721296333.426262	5956716560.382874	7633071259.850051	7353978734.354074	8625771082.336012	8041679210.558533
Com_24_pos	Histidinol	P	C6H11N3O	141.09	124.087	0.63498	[M+H-H2O]+	1.587	0.71	1	C18	Organic nitrogen compounds	Organonitrogen compounds	Amines	4836-52-6""	HMDB0003431	Organic nitrogen compounds	Organonitrogen compounds	Amines	L-Histidinol	C00860	map00340;map01100;map01110;map01230	_	_	_	_	165271	N[C@H](CO)CC1=CNC=N1	ZQISRDCJNBUVMM-YFKPBYRVSA-N	276744854.2717016	195216250.6807921	221737802.2203253	309052874.8748968	379191897.5340995	343365700.7440273	188420868.6493523	200427634.2335569	358328705.9957747	380244305.5948371	281571570.3708197	270139485.5111536	363771542.634884	195142713.7094615	154862773.9063037	239160203.380278	243470668.9386381	210299892.6821637	275493851.5273542	231124740.0821383
Com_793_pos	oleoyl ethanolamide	P	C20H39NO2	325.298	348.287	0.95253	[M+Na]+	8.136	0.74	1	C18	Organic nitrogen compounds	Organonitrogen compounds	Amines	111-58-0""	HMDB0002088	Organic nitrogen compounds	Organonitrogen compounds	Amines	Oleoylethanolamide; OEA	C20792	map04024	LMFA08040015	Fatty Acyls [FA]	Fatty amides [FA08]	N-acyl ethanolamines (endocannabinoids) [FA0804]	5283454	CCCCCCCC\C=C/CCCCCCCC(=O)NCCO	BOWVQLFMWHZBEF-KTKRTIGZSA-N	329191109.5676005	338390722.7142125	478827481.7364498	260273745.8464831	212241753.4077346	251510956.397135	348468207.5775888	325944471.1037411	248427094.9180544	176376260.2266883	255497616.9612979	271349264.1725988	165557513.9804828	250837529.409659	233310004.4353293	387476828.1884608	259476701.8536676	297664695.7944104	342812069.7885489	211151447.5369966
Com_78_pos	Spermidine	P	C7H19N3	145.158	146.165	0.17085	[M+H]+	1.257	0.87	1	C18	Organic nitrogen compounds	Organonitrogen compounds	Amines	124-20-9""	HMDB0001257	Organic nitrogen compounds	Organonitrogen compounds	Amines	Spermidine; N-(3-Aminopropyl)-1,4-butane-diamine	C00315	map00940;map01100;map02010;map04976;map00480;map00410;map00330	_	_	_	_	1102	NCCCCNCCCN	ATHGHQPFGPMSJY-UHFFFAOYSA-N	184692523.9587464	72254362.88177629	30410907.96763469	79064374.31825154	108043167.2863494	84547960.64520901	103033706.311586	38033044.4374904	306240805.8897562	102818714.7291435	49140520.22591599	50250644.95880028	436693104.5851578	311147165.2480737	48229681.03067687	70006418.02451505	64649766.2077186	86548601.1773779	79096044.48724481	130149613.8812205
Com_395_pos	Linoleic acid	P	C18H32O2	280.24	263.237	0.75863	[M+H-H2O]+	9.086	0.93	1	C18	Lipids and lipid-like molecules	Fatty Acyls	Lineolic acids and derivatives	60-33-3""	HMDB0000673	Lipids and lipid-like molecules	Fatty Acyls	Lineolic acids and derivatives	Linoleate; Linoleic acid; (9Z,12Z)-Octadecadienoic acid; 9-cis,12-cis-Octadecadienoate; 9-cis,12-cis-Octadecadienoic acid	C01595	map01040;map01100;map01060;map00591	LMFA01030120	Fatty Acyls [FA]	Fatty Acids and Conjugates [FA01]	Unsaturated fatty acids [FA0103]	5280450	CCCCC\C=C/C\C=C/CCCCCCCC(O)=O	OYHQOLUKZRVURQ-HZJYTTRNSA-N	3396714809.79281	5008809027.350102	4993405832.704606	2902465800.643452	1206784366.269176	4793987735.140889	4.11329e+09	5639043655.252766	755385328.2833762	1986310211.364402	4168044042.407726	5955502517.415007	854713038.0965722	5560647421.799745	4612374942.240809	7011870128.634005	6148220070.114547	3610472996.614102	5171383012.21571	4195515597.627331
Com_674_pos	Palmitoylethanolamide	P	C18H37NO2	299.282	322.271	0.82915	[M+Na]+	7.877	0.83	1	C18	Organic acids and derivatives	Carboximidic acids and derivatives	Carboximidic acids	544-31-0""	HMDB0002100	Organic acids and derivatives	Carboximidic acids and derivatives	Carboximidic acids	Palmitoylethanolamide; Palmidrol	C16512	_	LMFA08040057	Fatty Acyls [FA]	Fatty amides [FA08]	N-acyl ethanolamines (endocannabinoids) [FA0804]	4671	CCCCCCCCCCCCCCCC(=O)NCCO	HXYVTAGFYLMHSO-UHFFFAOYSA-N	121709966.2879481	170575268.1225801	89376022.71987057	75191101.21839148	72976515.57779609	65571807.40899237	104387167.6294794	82983209.42250466	65935278.6073831	97977970.22081952	81135194.36857994	94931255.23730962	61879083.48074846	131100871.7019095	91087437.94207571	78609421.50693557	99192854.74668822	92472057.7905585	67671244.42488697	51821528.08201818
Com_43_pos	L-Leucine	P	C6H13NO2	131.095	132.102	0.68794	[M+H]+	2.937	0.9	1	C18	Organic acids and derivatives	Carboxylic acids and derivatives	Amino acids, peptides, and analogues	61-90-5""	HMDB0000687	Organic acids and derivatives	Carboxylic acids and derivatives	Amino acids, peptides, and analogues	L-Leucine; 2-Amino-4-methylvaleric acid; (2S)-alpha-2-Amino-4-methylvaleric acid; (2S)-alpha-Leucine	C00123	map04978;map01210;map01230;map02010;map00970;map00966;map00290;map01100;map05230;map01065;map01060;map01110;map04974;map04150;map00280	_	_	_	_	6106	CC(C)C[C@H](N)C(O)=O	ROHFNLRQFUQHCH-YFKPBYRVSA-N	14403306005.03943	21096803602.71679	17604909162.9166	19427512294.57584	20653659402.24293	12769956017.69182	13548076253.4273	16020643117.55776	20381486204.03495	26150547131.54471	21527392230.72517	12496069031.81111	25304149324.03468	13534434323.87147	24049700189.10438	14353616946.82022	15926374023.36192	21178596416.76868	28052667650.03807	21413018371.16328
Com_117_pos	L-Phenylalanine	P	C9H11NO2	165.079	166.086	0.78551	[M+H]+	4.899	1	1	C18	Organic acids and derivatives	Carboxylic acids and derivatives	Amino acids, peptides, and analogues	63-91-2""	HMDB0000159	Organic acids and derivatives	Carboxylic acids and derivatives	Amino acids, peptides, and analogues	L-Phenylalanine; (S)-alpha-Amino-beta-phenylpropionic acid	C00079	map01063;map00940;map01064;map04978;map01210;map01230;map02010;map00400;map00970;map00360;map00966;map00460;map01070;map01100;map01061;map00960;map01110;map04974;map01060;map01130	_	_	_	_	6140	N[C@@H](CC1=CC=CC=C1)C(O)=O	COLNVLDHVKWLRT-QMMMGPOBSA-N	8847370132.612642	12918132314.04831	10699110963.81979	9920109910.141964	13529166574.9274	8357451218.811527	9979280142.78016	10134899358.56407	12276646457.43108	14271577225.65333	11832271281.25663	7642175636.98614	11411624819.47088	7122556715.526485	12670872187.64848	7513050050.314439	10115368012.54385	12830943075.90033	13826884276.00479	11587166890.43678
Com_41_pos	Creatine	P	C4H9N3O2	131.069	132.077	1.61373	[M+H]+	1.501	1	1	C18	Organic acids and derivatives	Carboxylic acids and derivatives	Amino acids, peptides, and analogues	57-00-1""	HMDB0000064	Organic acids and derivatives	Carboxylic acids and derivatives	Amino acids, peptides, and analogues	Creatine; alpha-Methylguanidino acetic acid; Methylglycocyamine	C00300	map00260;map00330;map01100	_	_	_	_	586	CN(CC(O)=O)C(N)=N	CVSVTCORWBXHQV-UHFFFAOYSA-N	153507337579.8401	144699578398.6814	146608829338.973	181432851912.3624	204524510144.7496	159882463549.5536	163810397736.2841	135485995831.3174	235072542080.133	196056544848.3488	167900343690.5636	148717323495.0254	225472966793.5075	125051028727.7859	147395197258.2267	131318345921.1284	142870574667.046	172022699427.7912	164250134514.6846	172989714124.1479
Com_166_pos	Glycyl-L-leucine	P	C8H16N2O3	188.116	189.123	0.15216	[M+H]+	5.173	0.98	1	C18	Organic acids and derivatives	Carboxylic acids and derivatives	Amino acids, peptides, and analogues	688-13-1""	HMDB0028929	Organic acids and derivatives	Carboxylic acids and derivatives	Amino acids, peptides, and analogues	Glycyl-leucine; Glycyl-L-leucine	C02155	_	_	_	_	_	79070	CC(C)CC(N)C(=O)NCC(O)=O	LESXFEZIFXFIQR-UHFFFAOYSA-N	69416816.90840432	85210370.14603879	47392697.16835613	52109758.45362838	104546304.2483824	40957879.55386861	55659874.59993682	35746639.63556454	124814596.5274621	82020898.84180856	61340663.32452469	40558955.68112566	64855716.10510016	59214524.06908466	73377525.16411743	38169172.1092976	57500778.61103565	54852961.67209838	64931460.24612032	61681540.74699759
Com_200_pos	L-Tryptophan	P	C11H12N2O2	204.09	205.097	0.01537	[M+H]+	5.244	0.99	1	C18	Organoheterocyclic compounds	Indoles and derivatives	Indolyl carboxylic acids and derivatives	73-22-3""	HMDB0000929	Organoheterocyclic compounds	Indoles and derivatives	Indolyl carboxylic acids and derivatives	L-Tryptophan; Tryptophan; (S)-alpha-Amino-beta-(3-indolyl)-propionic acid	C00078	map00260;map00380;map00400;map00404;map00901;map00966;map00970;map01060;map01061;map01063;map01070;map01100;map01110;map01130;map01210;map01230;map04726;map04974;map04978;map05143	_	_	_	_	6305	N[C@@H](CC1=CNC2=C1C=CC=C2)C(O)=O	QIVBCDIJIAJPQS-VIFPVBQESA-N	1756041453.845417	2540456158.259088	2214409409.143181	2202207879.716346	3058270410.235931	1656882651.942278	2795973892.981567	2201362976.597314	2692810325.055097	2662557788.254027	2854460641.532744	1949022961.160098	2434774884.093488	1657401521.235529	2456616293.177625	2086153375.953361	2174128450.77199	3202434042.65209	2324518134.848854	1984879080.42562
Com_89_pos	L-Methionine	P	C5H11NO2S	149.051	150.058	0.59922	[M+H]+	2.003	0.98	1	C18	Organic acids and derivatives	Carboxylic acids and derivatives	Amino acids, peptides, and analogues	63-68-3""	HMDB0000696	Organic acids and derivatives	Carboxylic acids and derivatives	Amino acids, peptides, and analogues	L-Methionine; Methionine; L-2-Amino-4methylthiobutyric acid	C00073	map01100;map01523;map04978;map01210;map05230;map01230;map00970;map00270;map01110;map01060;map04974;map00966;map01070	_	_	_	_	6137	CSCC[C@H](N)C(O)=O	FFEARJCKVFRZRR-BYPYZUCNSA-N	2329868402.907358	3087416028.391489	2437231683.250084	1969203026.273466	2761066378.854332	1803327492.983658	1726330858.02839	2115215706.146741	2880531860.489238	3760156214.885138	2678470024.27533	1873439175.289714	2427859663.971245	1967250274.341885	2771367485.854829	2224308756.999435	2784400210.597309	2994105498.627566	3733464814.277852	2843779566.203815
Com_308_pos	Anserine	P	C10H16N4O3	240.122	241.129	1.52468	[M+H]+	1.386	1	1	C18	Organic acids and derivatives	Peptidomimetics	Hybrid peptides	584-85-0""	HMDB0000194	Organic acids and derivatives	Peptidomimetics	Hybrid peptides	beta-Alanyl-N(pi)-methyl-L-histidine; Anserine	C01262	map00340;map00410;map01100	_	_	_	_	112072	CN1C=NC=C1C[C@H](NC(=O)CCN)C(O)=O	MYYIAHXIVFADCU-QMMMGPOBSA-N	49558009659.31942	53793490169.99899	33640551330.21873	51797516489.18076	63893684230.97453	61050198674.05914	46079182352.37056	47934607597.16911	47603817328.85609	60814726291.39524	47647931194.09177	45712248810.95406	52692170543.08369	36575395717.75711	41464832820.89031	40796195343.64147	45288562794.6328	54888127477.40421	48369825540.93742	59365330121.70148
Com_242_pos	Carnosine	P	C9H14N4O3	226.107	227.114	0.98704	[M+H]+	1.372	1	1	C18	Organic acids and derivatives	Peptidomimetics	Hybrid peptides	305-84-0""	HMDB0000033	Organic acids and derivatives	Peptidomimetics	Hybrid peptides	Carnosine; Nalpha-(beta-alanyl)-L-histidine	C00386	map00340;map00410;map01100	_	_	_	_	439224	NCCC(=O)N[C@@H](CC1=CN=CN1)C(O)=O	CQOVPNPJLQNMDC-ZETCQYMHSA-N	14843973435.48302	14157368194.83422	16913177468.81324	19525324929.54208	23379674049.04819	11459441788.36889	19041371117.13417	3276787980.035464	27709555988.09271	24922806498.79626	17743248233.89669	14202480691.27502	26898175584.49659	9516661582.676613	10428781736.2875	12869161789.27759	6792591027.795919	10022382666.12988	7983830717.40356	10113047030.83156
Com_73_pos	Tryptophol	P	C10H11NO	161.084	144.081	0.35967	[M+H-H2O]+	5.244	1	1	C18	Organoheterocyclic compounds	Indoles and derivatives	Indoles	526-55-6""	HMDB0003447	Organoheterocyclic compounds	Indoles and derivatives	Indoles	Indole-3-ethanol; Tryptophol	C00955	map00380	_	_	_	_	10685	OCCC1=CNC2=C1C=CC=C2	MBBOMCVGYCRMEA-UHFFFAOYSA-N	268663830.1438925	408397219.54179	339969769.2685614	342226729.8257689	479159678.0319712	274915779.8638716	449567874.8661627	334397565.3207066	412849427.5165712	396020512.9014954	455716919.1159067	306072713.1320716	397368666.2626994	247863782.1280952	378597800.9649287	313934443.9622757	336526935.7176002	489158446.6802415	367323812.1385641	303211531.9628338
Com_147_pos	L-Tyrosine	P	C9H11NO3	181.074	182.081	0.26928	[M+H]+	2.52	0.98	1	C18	Organic acids and derivatives	Carboxylic acids and derivatives	Amino acids, peptides, and analogues	60-18-4""	HMDB0000158	Organic acids and derivatives	Carboxylic acids and derivatives	Amino acids, peptides, and analogues	L-Tyrosine; (S)-3-(p-Hydroxyphenyl)alanine; (S)-2-Amino-3-(p-hydroxyphenyl)propionic acid; Tyrosine	C00082	map00130;map00231;map00261;map00350;map00360;map00400;map00401;map00460;map00680;map00730;map00940;map00950;map00965;map00966;map00970;map01055;map01059;map01060;map01063;map01100	_	_	_	_	6057	N[C@@H](CC1=CC=C(O)C=C1)C(O)=O	OUYCCCASQSFEME-QMMMGPOBSA-N	4149396074.552283	6694963997.465764	4344810342.973354	3695822004.212263	5914663301.869462	4387433187.709472	5429960991.761934	4894550329.829277	5882782943.806252	7422078315.859583	4978360528.057529	3363171989.658263	5526122091.976392	4049985738.709877	4622917599.122534	5078677545.102259	4248081329.126748	7033669507.06632	5204229936.636281	4796180288.573416
Com_80_pos	L-Lysine	P	C6H14N2O2	146.106	147.113	0.15946	[M+H]+	1.257	0.8	1	C18	Organic acids and derivatives	Carboxylic acids and derivatives	Amino acids, peptides, and analogues	56-87-1""	HMDB0000182	Organic acids and derivatives	Carboxylic acids and derivatives	Amino acids, peptides, and analogues	L-Lysine; Lysine acid; 2,6-Diaminohexanoic acid	C00047	map00300;map00310;map00780;map00960;map00970;map01060;map01064;map01100;map01110;map01120;map01130;map01210;map01230;map02010;map04974	_	_	_	_	5962	NCCCC[C@H](N)C(O)=O	KDXKERNSBIXSRK-YFKPBYRVSA-N	143755495.5811424	314817332.1287805	230173063.5246876	228646641.5891143	193222358.5968715	87212700.38939995	170509344.2452549	107007937.8704515	157031067.5028984	337127970.3158981	215985169.7046228	85825891.59025362	186492694.8859354	149102747.37359	197210239.0946131	143717149.8339144	144703382.596223	330953558.686876	300966329.4340774	186141586.1010647
Com_79_pos	L-Glutamine	P	C5H10N2O3	146.069	147.076	0.19492	[M+H]+	1.358	0.78	1	C18	Organic acids and derivatives	Carboxylic acids and derivatives	Amino acids, peptides, and analogues	56-85-9""	HMDB0000641	Organic acids and derivatives	Carboxylic acids and derivatives	Amino acids, peptides, and analogues	L-Glutamine; L-2-Aminoglutaramic acid	C00064	map00220;map00230;map00240;map00250;map00471;map00630;map00910;map00970;map01060;map01100;map01120;map01230;map02010;map02020;map04724;map04727;map04964;map04974;map04978;map05230	_	_	_	_	5961	N[C@@H](CCC(N)=O)C(O)=O	ZDXPYRJPNDTMRX-VKHMYHEASA-N	10013403.29502287	13739047.75917429	8817750.837105464	25379892.29800434	4150813.162157033	9363173.637624314	10161867.95109638	4753679.227867627	29408326.78953298	32300620.70746121	8730764.363128344	32016417.94023399	33339989.72357374	50579115.15377413	10922013.19825704	16185722.13556026	11115900.2742486	2390458.812682108	21393102.24610276	3485477.603976841
Com_49_pos	L-Ornithine	P	C5H12N2O2	132.09	133.097	0.5208	[M+H]+	1.257	0.63	1	C18	Organic acids and derivatives	Carboxylic acids and derivatives	Amino acids, peptides, and analogues	70-26-8""	HMDB0000214	Organic acids and derivatives	Carboxylic acids and derivatives	Amino acids, peptides, and analogues	L-Ornithine; (S)-2,5-Diaminovaleric acid; (S)-2,5-Diaminopentanoic acid; (S)-2,5-Diaminopentanoate	C00077	map01064;map01100;map01210;map01230;map02010;map00472;map00480;map00220;map01110;map01060;map01130;map00330	_	_	_	_	6262	NCCC[C@H](N)C(O)=O	AHLPHDHHMVZTML-BYPYZUCNSA-N	4904437.759125903	3186999.00256084	4471166.049323538	6727191.104707342	4573699.867760783	5450229.019670787	8197312.536808982	3424180.766235121	3707837.033363228	5503397.403645346	4662325.099392823	5432732.425437575	8493067.158723371	4854230.487575662	1665083.205774054	3.22654e+06	3640537.821673688	13982378.27065621	3333936.806803603	2335956.047536697
Com_642_pos	Decanoylcarnitine	P	C17H33NO4	315.241	316.248	1.07479	[M+H]+	6.409	1	1	C18	Lipids and lipid-like molecules	Fatty Acyls	Fatty acid esters	3992-45-8""	HMDB0000651	Lipids and lipid-like molecules	Fatty Acyls	Fatty acid esters	O-Decanoyl-L-carnitine	C03299	_	LMFA07070059	Fatty Acyls [FA]	Fatty esters [FA07]	Fatty acyl carnitines [FA0707]	11953821	CCCCCCCCCC(=O)O[C@H](CC([O-])=O)C[N+](C)(C)C	LZOSYCMHQXPBFU-OAHLLOKOSA-N	50661637.21636949	17975051.68910068	395831604.1073155	65981634.94075689	57247046.01099274	442607302.211126	25430657.11300465	293220820.3330166	76290673.6772147	177286424.7371007	65792918.67704401	51353884.68035825	145889995.9929241	222798317.450176	119505911.4461968	36243000.09101439	24396299.91238368	156095547.4669232	76993300.98030156	150214373.2745513
Com_944_pos	Oleylcarnitine	P	C25H48NO4	426.358	426.357	1.51086	[M+H]+	8.539	1	1	C18	Lipids and lipid-like molecules	Fatty Acyls	Fatty acid esters	38677-66-6""	HMDB0005065	Lipids and lipid-like molecules	Fatty Acyls	Fatty acid esters	_	_	_	_	_	_	_	46907933	CCCCCCCC\C=C/CCCCCCCC(=O)O[C@H](CC(O)=O)C[N+](C)(C)C	IPOLTUVFXFHAHI-WHIOSMTNSA-O	1750615120.923717	755607926.9337454	3688537278.197613	1483309820.46034	236783188.2388064	6809934125.200993	353355903.1008632	4577074479.499715	120871371.4729847	630760988.269364	891649232.4350939	725051198.9904897	185441159.8837786	5772228585.136358	1483502167.119849	1188029240.708977	482553019.4741677	1035940981.311665	1281573605.428666	2277824238.270111
Com_947_pos	Stearylcarnitine	P	C25H50NO4	428.374	428.373	1.63811	[M+H]+	9.086	0.98	1	C18	Lipids and lipid-like molecules	Fatty Acyls	Fatty acid esters	25597-09-5""	HMDB0000848	Lipids and lipid-like molecules	Fatty Acyls	Fatty acid esters	_	_	_	LMFA07070008	Fatty Acyls [FA]	Fatty esters [FA07]	Fatty acyl carnitines [FA0707]	52922056	CCCCCCCCCCCCCCCCCC(=O)O[C@H](CC(O)=O)C[N+](C)(C)C	FNPHNLNTJNMAEE-HSZRJFAPSA-O	374290375.5811049	552553293.83096	673425936.9928427	205465510.1792043	74517862.55516425	2711018039.235344	146518579.3891206	1144762702.828489	26648549.20485676	167580700.655846	123327115.0891239	390245168.1189659	68270108.0257124	1713742822.410302	575585580.2784307	423139360.5802032	305784378.0178777	273598043.2956124	709108232.9691049	606230019.178216
Com_782_pos	Dodecanoylcarnitine	P	C19H38NO4	344.28	344.279	1.11948	[M+H]+	6.955	1	1	C18	Lipids and lipid-like molecules	Fatty Acyls	Fatty acid esters	25518-54-1""	HMDB0002250	Lipids and lipid-like molecules	Fatty Acyls	Fatty acid esters	_	_	_	LMFA07070090	Fatty Acyls [FA]	Fatty esters [FA07]	Fatty acyl carnitines [FA0707]	168381	CCCCCCCCCCCC(=O)O[C@H](CC(O)=O)C[N+](C)(C)C	FUJLYHJROOYKRA-QGZVFWFLSA-O	81276108.94977061	29682975.36822689	387673994.815922	101876370.4259548	69502393.3381928	376518631.3000164	50992465.44049524	750475284.8303573	88841417.48775615	442477521.279517	43833632.72482883	92938093.29800253	263283602.5636209	342262715.9014893	183694271.366619	58889875.13694544	46322863.53954709	401192950.6735684	89948432.99874745	116681672.263902
Com_876_pos	Tetradecanoylcarnitine	P	C21H42NO4	372.311	372.31	1.15795	[M+H]+	7.618	0.92	1	C18	Lipids and lipid-like molecules	Fatty Acyls	Fatty acid esters	25597-07-3""	HMDB0005066	Lipids and lipid-like molecules	Fatty Acyls	Fatty acid esters	_	_	_	LMFA07070107	Fatty Acyls [FA]	Fatty esters [FA07]	Fatty acyl carnitines [FA0707]	53477791	CCCCCCCCCCCCCC(=O)O[C@H](CC(O)=O)C[N+](C)(C)C	PSHXNVGSVNEJBD-LJQANCHMSA-O	182784314.4668176	112543508.8401628	353083336.2866886	125905059.8132152	106943102.4903793	1003812612.268655	39323189.81048396	588530329.855201	84229907.4288015	161272851.3872425	66730935.10028192	137586989.2694211	176766034.9817478	824003356.2026975	481972279.9149824	92576181.29497916	110749351.0214593	255346921.3492951	295662683.26139	304719283.949531
Com_8_pos	Indole	P	C8H7N	117.058	118.065	2.23958	[M+H]+	5.244	0.96	1	C18	Organoheterocyclic compounds	Indoles and derivatives	Indoles	120-72-9""	HMDB0000738	Organoheterocyclic compounds	Indoles and derivatives	Indoles	Indole; 2,3-Benzopyrrole	C00463	map00400;map00402;map00380;map01110;map01100;map04974	_	_	_	_	798	N1C=CC2=C1C=CC=C2	SIKJAQJRHWYJAI-UHFFFAOYSA-N	267876158.7870863	430222695.4318386	357011835.1282471	360330613.7439055	502720277.9155371	278743593.7495202	475150753.1359064	359026067.5272359	444104046.5987169	406955595.1937726	489254221.6514382	324303966.916123	409459956.345372	256688027.592603	404914716.8082416	330942991.4873981	350941822.6193598	521668041.8575566	392651456.8516098	308215515.74794
Com_62_pos	Adenine monohydrochloride hemihydrate	P	C5H5N5	135.054	136.062	0.23897	[M+H]+	5.228	0.86	2	C18	Organic acids and derivatives	Carboxylic acids and derivatives	Amino acids, peptides, and analogues	6055-72-7""	_	_	_	_	_	_	_	_	_	_	_	_	C1=NC2=NC=NC(=C2N1)N.O.Cl	DHMQDGOQFOQNFH-UHFFFAOYSA-N	49203647.29109856	49198323.01089734	50910044.07235193	62847480.08375482	97952428.16388142	61122794.74598469	68473627.87501007	55794167.91786847	100954833.6657022	40023860.71083152	89834641.06965071	67062165.99551859	92108342.48608512	54617794.23580875	70647597.38308026	61341357.23430979	62234238.5112585	92308372.0246967	70089030.92862591	71117303.80168292
Com_464_pos	1-Heptadecanol	P	C17H36O	256.277	279.267	3.08923	[M+Na]+	9.39	0.7	2	C18	Lipids and lipid-like molecules	Fatty Acyls	Fatty alcohols	1454-85-9""	_	_	_	_	_	_	_	_	_	_	_	_	CCCCCCCCCCCCCCCCCO	GOQYKNQRPGWPLP-UHFFFAOYSA-N	3216052.937273387	4127076.744611311	7613373.548229153	8852947.9625473	602886.9901280353	11201970.21186817	1154198.093905097	5340314.090981948	553239.4964564278	5708016.805885168	7206200.366652794	5049187.158683466	2960536.786502253	5585800.555725979	7554113.08401553	4011975.972257116	6898238.09654377	6101213.212158835	1713687.575024692	1291999.659162139
Com_51_pos	Verbenone	P	C10H14O	150.104	133.101	0.52393	[M+H-H2O]+	0.928	0.9	2	C18	Lipids and lipid-like molecules	Prenol lipids	Monoterpenoids	1196-01-6""	HMDB0259787	Lipids and lipid-like molecules	Prenol lipids	Monoterpenoids	Verbenone	C09913	_	_	_	_	_	_	CC1=CC(=O)C2CC1C2(C)C	DCSCXTJOXBUFGB-UHFFFAOYSA-N	38148528.03841341	40049646.11846456	41457881.44292569	55119555.77348763	58748641.78509073	42013054.43431351	51737749.87088423	28733423.88381876	56381731.91218369	45989312.14709193	33952700.33471397	41524410.6544971	53284123.44491737	29432590.41453557	26649269.91726682	23291751.93199992	31137741.46640503	23467506.88544678	30389363.30696719	36895739.00938156
Com_67_pos	alpha-Terpineol	P	C10H18O	154.136	137.132	0.25999	[M+H-H2O]+	1.039	0.73	2	C18	Lipids and lipid-like molecules	Prenol lipids	Monoterpenoids	98-55-5""	HMDB0004043	Lipids and lipid-like molecules	Prenol lipids	Monoterpenoids	alpha-Terpineol; dl-alpha-Terpineol	C16772	_	_	_	_	_	442501	[H][C@]1(CCC(C)=CC1)C(C)(C)O	WUOACPNHFRMFPN-VIFPVBQESA-N	10861926.06900906	9971955.904895682	10378678.58487969	12698894.17789353	5404396.496284518	9989155.844602304	6574425.674229322	8831978.335857274	14407855.25364696	11736425.52925023	9712767.926486677	10356874.72785561	13588585.65310569	6534508.48307729	8278400.957604008	8116031.342283272	6768923.669178693	8413659.271487888	9475434.672337946	10527765.55872309
Com_46_pos	2-Carboxybenzaldehyde	P	C8H6O3	150.032	133.029	2.14364	[M+H-H2O]+	1.214	0.84	2	C18	Benzenoids	Benzene and substituted derivatives	Benzoic acids and derivatives	119-67-5""	_	_	_	_	2-Carboxybenzaldehyde; Phthalaldehydic acid; o-Formylbenzoic acid; 2-Formylbenzoic acid; 2-Formylbenzoate	C03057	map01120;map00624	_	_	_	_	_	C1=CC=C(C(=C1)C=O)C(=O)O	DYNFCHNNOHNJFG-UHFFFAOYSA-N	3090264.79304835	534207.5734744306	1902324.799280031	2848238.766075827	6009533.86864865	2933036.746017049	4939846.943334465	1859880.35677423	3128045.508336288	3869949.503099754	3256735.065618668	3540687.800782013	5740629.742579792	936960.594770644	2944684.942319092	2104791.317301382	2623857.872418247	3771356.924357556	1806376.468418209	2432834.069370302
Com_352_pos	Kifunensine	P	C8H12N2O6	232.07	255.058	3.36807	[M+Na]+	5.807	0.6	2	C18	Organic acids and derivatives	Carboxylic acids and derivatives	Amino acids, peptides, and analogues	109944-15-2""	HMDB0253800	Organic acids and derivatives	Carboxylic acids and derivatives	Amino acids, peptides, and analogues	_	_	_	_	_	_	_	3829	OCC1C(O)C(O)C(O)C2NC(=O)C(=O)N12	OIURYJWYVIAOCW-UHFFFAOYSA-N	1723245.941431069	3025727.400844526	3629510.360623303	4732490.706473062	1544151.548535981	2190890.65478877	4631315.444309457	2533696.159526874	2522963.540274403	4707245.550162055	831428.3529335331	2177787.155439816	3909782.809481943	1342355.022941618	2407018.942333574	1060015.166089126	2375207.082936926	1526577.45672172	964158.3649462014	1129642.05144446
Com_645_pos	Vinburnine	P	C19H22N2O	294.173	317.163	1.15527	[M+Na]+	8.309	0.51	2	C18	Alkaloids and derivatives	Eburnan-type alkaloids	_	4880-88-0""	_	_	_	_	Eburnamonine; Vinburnine	C09149	_	_	_	_	_	71203	CCC12CCCN3C1C4=C(CC3)C5=CC=CC=C5N4C(=O)C2	WYJAPUKIYAZSEM-MOPGFXCFSA-N	3435824.078937696	4288897.241040841	7336694.966567381	6846121.859792157	3974987.265563325	2207570.594051374	5414991.173115001	3841506.720364105	5337608.369668424	7070891.507398901	2258915.929625068	4018460.820337161	2984635.092389691	4056238.654736663	5522088.770136179	3757291.429003036	6492466.765373851	4094031.306606519	3932135.169625489	3347664.108535437
Com_23_pos	4-Ethylphenol	P	C8H10O	122.073	123.081	1.15353	[M+H]+	0.965	0.81	2	C18	Benzenoids	Phenols	1-hydroxy-2-unsubstituted benzenoids	123-07-9""	HMDB0029306	Benzenoids	Phenols	1-hydroxy-2-unsubstituted benzenoids	4-Ethylphenol; p-Ethylphenol	C13637	map00363;map01120	_	_	_	_	31242	CCC1=CC=C(O)C=C1	HXDOZKJGKXYMEW-UHFFFAOYSA-N	11801240.7986786	15150953.23403561	13293089.24422515	18199558.17379429	18335655.56929826	14714989.2409268	18990482.68726289	7157556.995068288	21488250.47639783	12532772.27976717	7640268.395970871	17159717.75280864	17974150.50412108	6661659.925177169	4049698.289595916	8796982.655843284	6582258.201987977	9308876.330519516	10096211.85786938	8149811.659727191
Com_18_pos	Creosol	P	C8H10O2	138.068	121.065	1.92589	[M+H-H2O]+	0.936	0.74	2	C18	Benzenoids	Phenols	Methoxyphenols	93-51-6""	HMDB0032136	Benzenoids	Phenols	Methoxyphenols	_	_	_	_	_	_	_	7144	COC1=C(O)C=CC(C)=C1	PETRWTHZSKVLRE-UHFFFAOYSA-N	29097163.40609185	28603540.31524196	28592494.6368909	37690976.49453961	42478784.92666131	34218527.81506236	32007690.81410832	27524072.75762197	53711937.77618441	40555310.86356737	34599319.68940343	23552943.61967077	47730265.94053663	24036654.00241539	29689338.231212	23569449.60868214	28340618.26321676	32809149.96892491	32390248.51715248	34113561.21545959
Com_57_pos	(S)-(-)-Perillyl alcohol	P	C10H16O	152.12	135.117	0.15177	[M+H-H2O]+	0.994	0.55	2	C18	Lipids and lipid-like molecules	Prenol lipids	Monoterpenoids	18457-55-1""	_	_	_	_	Perillyl alcohol; (-)-Perillyl alcohol; p-Mentha-1,8-dien-7-ol; (-)-Perillylalcohol	C02452	_	LMPR0102090008	Prenol Lipids [PR]	Isoprenoids [PR01]	C10 isoprenoids (monoterpenes) [PR0102]	369312	CC(=C)C1CCC(=CC1)CO	NDTYTMIUWGWIMO-SNVBAGLBSA-N	24530860.66867636	24169565.45575105	24876081.7242424	32176339.35752805	32358173.12794081	30546030.84235058	15938613.70652818	22547588.16292826	39320042.00427381	33173192.81312717	25570194.61799163	31860266.89899947	29637856.9503265	18695532.87408416	22956869.18045342	19485170.02869761	21895820.55599341	24189331.25875442	27721896.40674065	34274426.4451564
Com_39_pos	2',4'-Dimethylacetophenone	P	C10H12O	148.089	131.086	0.60834	[M+H-H2O]+	0.731	0.6	2	C18	Organic oxygen compounds	Organooxygen compounds	Carbonyl compounds	89-74-7""	HMDB0032140	Organic oxygen compounds	Organooxygen compounds	Carbonyl compounds	_	_	_	_	_	_	_	6985	CC(=O)C1=C(C)C=C(C)C=C1	HSDSKVWQTONQBJ-UHFFFAOYSA-N	38067555.36684056	41290751.04044423	46022254.32565498	55290273.97282027	60258783.97899508	48016237.15165919	53001202.67329282	34500055.90941834	62322700.27809592	51037031.3620657	42000960.5175057	41803083.81504633	59124018.13716025	34064309.94478675	29003806.78195081	24523008.46765832	34606167.31243072	25563757.28573068	35023932.63313827	38359195.423973
Com_859_pos	Cholestenone	P	C27H44O	384.339	367.336	0.79344	[M+H-H2O]+	10.702	0.71	2	C18	Lipids and lipid-like molecules	Steroids and steroid derivatives	Cholestane steroids	601-57-0""	HMDB0000921	Lipids and lipid-like molecules	Steroids and steroid derivatives	Cholestane steroids	Cholest-4-en-3-one; Cholestenone; 4-Cholesten-3-one	C00599	map01120;map00984	LMST01010015	Sterol Lipids [ST]	Sterols [ST01]	Cholesterol and derivatives [ST0101]	91477	[H][C@@]1(CC[C@@]2([H])[C@]3([H])CCC4=CC(=O)CC[C@]4(C)[C@@]3([H])CC[C@]12C)[C@H](C)CCCC(C)C	NYOXRYYXRWJDKP-GYKMGIIDSA-N	7382830.212113111	6841338.61685802	7355594.454586344	3897568.605716911	289240.4158358256	1076760.269494723	1947125.876751984	5859849.034144979	2953239.180114894	1291101.043933482	3020690.67045133	3071599.212960058	240788.0081425796	12497519.62696415	10382093.28309864	9915417.147089928	14041903.47281511	2236094.103106232	6366689.569402612	1124025.112291826
Com_20_pos	Furfuryl acetate	P	C7H8O3	140.047	123.044	1.34766	[M+H-H2O]+	4.856	0.7	2	C18	Organoheterocyclic compounds	Heteroaromatic compounds	_	623-17-6""	HMDB0034246	Organoheterocyclic compounds	Heteroaromatic compounds	_	_	_	_	_	_	_	_	12170	CC(=O)OCC1=CC=CO1	CKOYRRWBOKMNRG-UHFFFAOYSA-N	40303938.78149893	54846383.01839165	32050329.53497641	40928854.49779335	64386893.21431769	40066843.697805	55463951.43029364	30969484.89984455	60126728.80857238	36085987.09137152	40782176.15706606	30298171.81109881	58746072.47356675	15952249.89781821	33638548.4918213	31312034.21207866	34814944.51171158	36225601.79827532	27621225.4857336	39124439.68266854
Com_267_pos	Bancroftinone	P	C11H14O4	210.089	233.079	1.2645	[M+Na]+	1.3	0.52	2	C18	Organic oxygen compounds	Organooxygen compounds	Carbonyl compounds	14964-98-8""	HMDB0041406	Organic oxygen compounds	Organooxygen compounds	Carbonyl compounds	_	_	_	_	_	_	_	11287272	COC1=C(C)C(OC)=C(C(C)=O)C(O)=C1	DUTVTRPNMVUOIS-UHFFFAOYSA-N	7238780.317435478	7379447.665282586	8219487.328421769	7785519.017416653	7038485.384377334	9069479.34382314	6514225.082299891	6794519.298561703	13028940.29246709	9737145.258736355	9373764.740703303	5411537.182185506	10576367.9490096	6487934.099521696	4780117.600004077	5056513.583555899	3389972.155917947	6854607.357984948	5868535.555484641	7184094.492151902
Com_122_pos	Perilla ketone	P	C10H14O2	166.099	167.107	0.32261	[M+H]+	1.053	0.64	2	C18	Organic oxygen compounds	Organooxygen compounds	Carbonyl compounds	553-84-4""	HMDB0035328	Organic oxygen compounds	Organooxygen compounds	Carbonyl compounds	_	_	_	_	_	_	_	68381	CC(C)CCC(=O)C1=COC=C1	LVHLZMUFIYAEQB-UHFFFAOYSA-N	28223582.78729656	25545435.31166401	24463692.66283312	32050483.45179405	34178181.80666251	27312230.99071949	28695551.97022066	11952276.86299744	34513123.87302843	31384915.45844631	24500695.77306566	24724686.99416843	32286601.6283006	17917214.57435624	20016251.71612665	17489394.93122764	18912196.23811013	21114358.19871584	21756879.02165133	25212367.4998452
Com_21_pos	Tropolone	P	C7H6O2	122.037	123.044	2.59874	[M+H]+	2.52	0.72	2	C18	Hydrocarbon derivatives	Tropones	Tropolones	533-75-5""	HMDB0259299	Hydrocarbon derivatives	Tropones	Tropolones	Tropolone	C15474	map07216	_	_	_	_	_	OC1=CC=CC=CC1=O	MDYOLVRUBBJPFM-UHFFFAOYSA-N	654954110.4001448	906265242.0147532	607756109.5406238	484893596.4913955	1069464467.897372	617699796.6687914	938495833.2999376	675465877.148076	1049415450.438575	1071872661.205256	886874882.4485577	471322115.8342363	765257711.8266252	703815801.3368684	800135534.8583941	893073628.3560332	572110082.83475	1182976960.520091	913798002.3412852	847124904.0563056
Com_909_pos	Octahydrocurcumin	P	C21H28O6	376.189	399.178	1.40366	[M+Na]+	8.064	0.6	2	C18	Phenylpropanoids and polyketides	Diarylheptanoids	Linear diarylheptanoids	36062-07-4""	HMDB0303086	Phenylpropanoids and polyketides	Diarylheptanoids	Linear diarylheptanoids	_	_	_	_	_	_	_	_	COC1=CC(CCC(O)CC(O)CCC2=CC(OC)=C(O)C=C2)=CC=C1O	OELMAFBLFOKZJD-UHFFFAOYSA-N	14739136.60415028	6390981.620901833	7003992.796343274	4563254.905975976	5403477.601387575	6888073.586959735	3230716.773467181	9498239.861383528	6787490.529926816	7217723.562897492	282661.316793551	8483541.369944004	2475846.273742745	8912688.915447183	2453152.289860829	18184064.38223377	4041637.225149259	3248445.295628149	9224254.284209635	855946.0167992379
Com_7_pos	Guanidoacetic acid	P	C3H7N3O2	117.054	118.061	2.46347	[M+H]+	5.23	0.57	2	C18	Organic acids and derivatives	Carboxylic acids and derivatives	Amino acids, peptides, and analogues	352-97-6""	HMDB0000128	Organic acids and derivatives	Carboxylic acids and derivatives	Amino acids, peptides, and analogues	Guanidinoacetate; Guanidinoacetic acid; Glycocyamine; N-Amidinoglycine; Guanidoacetic acid	C00581	map00260;map00330;map01100	_	_	_	_	763	NC(=N)NCC(O)=O	BPMFZUMJYQTVII-UHFFFAOYSA-N	1876436.133433565	7737407.863815556	4448088.452977981	6087804.186196632	7433921.693700925	3070166.967057178	7562465.262116495	4794556.901812658	6581668.297764595	4967184.456480761	7281804.780883898	5130117.147532052	4848101.044185699	3683249.165955034	5778462.087757508	6119353.569084869	5208068.322303108	9603749.807139467	6176499.009289495	3459029.344370619
Com_90_pos	Hydrocinnamic acid	P	C9H10O2	150.068	151.075	0.74293	[M+H]+	1.053	0.88	2	C18	Phenylpropanoids and polyketides	Phenylpropanoic acids	_	501-52-0""	HMDB0000764	Phenylpropanoids and polyketides	Phenylpropanoic acids	_	Phenylpropanoate; 3-Phenyl-propionic acid; 3-Phenylpropanoic acid; 3-Phenylpropionic acid	C05629	map00360;map01120;map01220	_	_	_	_	107	OC(=O)CCC1=CC=CC=C1	XMIIGOLPHOKFCH-UHFFFAOYSA-N	23277439.07689635	21565181.7478701	20570941.13379677	27982871.04094725	29800405.88764936	23224939.52308797	24413922.01259104	17856388.49859515	32726853.23877474	28014270.82412654	20448974.49417635	20157821.57588952	12653516.92085805	15752335.07558254	18871401.12477908	16496260.43986999	17128460.31201148	9107204.88846443	8265099.917328384	21544338.24028895
Com_105_pos	4-Hydroxyphenylpyruvic acid	P	C9H8O4	180.042	163.039	0.08161	[M+H-H2O]+	0.625	0.85	2	C18	Benzenoids	Benzene and substituted derivatives	Phenylpyruvic acid derivatives	156-39-8""	HMDB0000707	Benzenoids	Benzene and substituted derivatives	Phenylpyruvic acid derivatives	3-(4-Hydroxyphenyl)pyruvate; 4-Hydroxyphenylpyruvate; p-Hydroxyphenylpyruvic acid	C01179	map00130;map00261;map00350;map00400;map00401;map00680;map00950;map01055;map01060;map01063;map01100;map01110;map01120;map01130;map01210;map01230	_	_	_	_	979	OC(=O)C(=O)CC1=CC=C(O)C=C1	KKADPXVIOXHVKN-UHFFFAOYSA-N	8423861.940888457	6228497.479568757	3763116.848503677	5396817.855509092	9658701.3666798	8561087.293626148	8053064.490893502	5843886.353937933	12012600.3420421	10735410.19216532	7640080.113644858	5679737.078992719	10012542.72064936	5765662.675615336	7047341.641540112	6203652.931247192	6180366.591405108	7102425.079995832	6587825.170459906	7257955.268416669
Com_132_pos	3-hydroxydecanoate	P	C10H20O3	188.141	171.138	0.41806	[M+H-H2O]+	0.98	0.63	2	C18	Organic acids and derivatives	Hydroxy acids and derivatives	Medium-chain hydroxy acids and derivatives	5561-87-5""	HMDB0002203	Organic acids and derivatives	Hydroxy acids and derivatives	Medium-chain hydroxy acids and derivatives	_	_	_	LMFA01050153	Fatty Acyls [FA]	Fatty Acids and Conjugates [FA01]	Hydroxy fatty acids [FA0105]	5312799	CCCCCCC[C@H](O)CC(O)=O	FYSSBMZUBSBFJL-VIFPVBQESA-N	19219758.34458661	9488610.610338273	17015181.14338529	22479093.08110985	16505410.07279114	19144586.10897741	21925495.1443479	15112505.2299838	26253592.77989622	24207180.00146913	17567798.86358862	18859798.3623081	26883012.75723527	13777258.94622976	15766182.36700648	14380426.12300887	15208153.64892262	16501877.04118978	16876466.52659459	19167671.55759698
Com_27_pos	butyrylglycine	P	C6H11NO3	145.074	128.071	0.80237	[M+H-H2O]+	0.728	0.58	2	C18	Organic acids and derivatives	Carboxylic acids and derivatives	Amino acids, peptides, and analogues	20208-73-5""	HMDB0000808	Organic acids and derivatives	Carboxylic acids and derivatives	Amino acids, peptides, and analogues	_	_	_	_	_	_	_	88412	CCCC(=O)NCC(O)=O	WPSSBBPLVMTKRN-UHFFFAOYSA-N	95790459.77935097	79576307.46221176	85620055.62141512	113978091.7862207	126647704.5691753	74924083.3584592	100373594.922984	85036519.20067918	155322766.2162966	123944177.8019073	93849721.6796054	95296658.53032891	138366661.8534183	70268789.07739118	79848055.38215369	79074974.66237834	79532924.16437986	93667010.98413087	112382187.699539	108524803.0943888
Com_672_pos	Brassidic acid	P	C22H42O2	338.318	321.315	0.76031	[M+H-H2O]+	11.263	0.95	2	C18	Lipids and lipid-like molecules	Fatty Acyls	Fatty acids and conjugates	506-33-2""	HMDB0249369	Lipids and lipid-like molecules	Fatty Acyls	Fatty acids and conjugates	_	_	_	LMFA01030090	Fatty Acyls [FA]	Fatty Acids and Conjugates [FA01]	Unsaturated fatty acids [FA0103]	5282772	CCCCCCCCC=CCCCCCCCCCCCC(=O)O	DPUOLQHDNGRHBS-MDZDMXLPSA-N	51176186.59131118	71543193.57553777	84316213.76461807	34825658.42224005	12632830.86300733	49067470.63185009	28515093.26471459	80705727.54806891	5193682.918250691	46035591.21363903	39828799.83010702	115119382.4414048	1518628.66298997	109417688.8319759	46473929.60923537	148423036.2174091	86941364.97196905	31455397.46971865	54377539.1771502	35061885.29263356
Com_447_pos	Glutarylcarnitine	P	C12H22NO6	276.145	276.144	1.23584	[M+H]+	4.798	0.73	2	C18	Lipids and lipid-like molecules	Fatty Acyls	Fatty acid esters	102636-82-8""	HMDB0013130	Lipids and lipid-like molecules	Fatty Acyls	Fatty acid esters	_	_	_	LMFA07070091	Fatty Acyls [FA]	Fatty esters [FA07]	Fatty acyl carnitines [FA0707]	53481699	C[N+](C)(C)C[C@@H](CC(O)=O)OC(=O)CCCC(O)=O	NXJAXUYOQLTISD-SECBINFHSA-O	296812.7948410588	165824.5818766911	17260083.2593165	2499946.707190479	3707944.848225861	1704920.624854908	3429111.839796048	3739495.394607352	2962776.902953884	1057593.805350815	3460418.707040069	5911141.563836508	5426965.599088426	2524213.719270177	3950566.333520955	364407.4462696383	669191.875987706	1640867.184686938	3659771.763861804	1937809.67967729
Com_1821_pos	Octadecylamine	P	C18H39N	269.308	270.315	1.14296	[M+H]+	8.942	0.79	2	C18	Organic nitrogen compounds	Organonitrogen compounds	Amines	124-30-1""	HMDB0029586	Organic nitrogen compounds	Organonitrogen compounds	Amines	_	_	_	_	_	_	_	15793	CCCCCCCCCCCCCCCCCCN	REYJJPSVUYRZGE-UHFFFAOYSA-N	285064669.336579	431718205.3677941	291229759.6110161	231075838.8362751	30546356.86495279	315811145.9807471	247439043.9324829	185658405.1645574	17688675.46530985	93550825.46389176	190779480.3931348	238174840.4173646	25440897.09351939	410317958.3451263	240972853.2007707	286719376.315206	344000525.1718671	123980838.5190882	241627879.4836718	224661762.2670305
Com_1967_pos	2-Octenoylcarnitine	P	C15H27NO4	285.194	286.201	0.75673	[M+H]+	5.763	0.82	2	C18	Lipids and lipid-like molecules	Fatty Acyls	Fatty acid esters	#VALUE!	HMDB0013324	Lipids and lipid-like molecules	Fatty Acyls	Fatty acid esters	_	_	_	LMFA07070035	Fatty Acyls [FA]	Fatty esters [FA07]	Fatty acyl carnitines [FA0707]	70679121	CCCCC\C=C\C(=O)O[C@@H](CC([O-])=O)C[N+](C)(C)C	LOSHAHDSFZXVCT-LXKVQUBZSA-N	2842574.302203388	6402497.281352468	39671346.0634524	16709209.12005746	7428980.491888306	11460638.80587924	26459473.21772592	25178632.4534577	50249446.28775825	47541021.02790717	51901893.85890738	47094481.04835079	38916213.23175329	38878944.25660375	78999823.75879532	17958874.86649043	12301123.26378609	29049336.74751233	61213630.45902117	84542950.9565221
Com_1701_pos	Palmitic acid	P	C16H32O2	256.24	257.247	2.09928	[M+H]+	0.965	0.56	2	C18	Lipids and lipid-like molecules	Fatty Acyls	Fatty acids and conjugates	57-10-3""	HMDB0000220	Lipids and lipid-like molecules	Fatty Acyls	Fatty acids and conjugates	Hexadecanoic acid; Hexadecanoate; Hexadecylic acid; Palmitic acid; Palmitate; Cetylic acid	C00249	map00073;map00561;map01100;map00062;map00120;map00071;map01040;map00100;map01212;map01060;map00061	LMFA01010001	Fatty Acyls [FA]	Fatty Acids and Conjugates [FA01]	Straight chain fatty acids [FA0101]	985	CCCCCCCCCCCCCCCC(O)=O	IPCSVZSSVZVIGE-UHFFFAOYSA-N	16545123.88248883	14520818.3865415	15685597.07729999	19105663.91332895	20588398.84469994	21283123.8348821	18238797.00790588	14977963.53043468	23981828.76548529	18655685.48644614	16087708.20653412	18879884.35812755	20168686.67157038	11070861.16147398	15659488.57867251	14213464.71636385	13265039.1220036	15753966.66740942	14971859.0047929	22628232.4681451
Com_2487_pos	6-Dodecenoylcarnitine	P	C19H35NO4	341.257	342.263	1.47771	[M+H]+	6.624	0.76	2	C18	Lipids and lipid-like molecules	Fatty Acyls	Fatty acid esters	#VALUE!	HMDB0241217	Lipids and lipid-like molecules	Fatty Acyls	Fatty acid esters	_	_	_	_	_	_	_	_	CCCCCC=CCCCCC(=O)OC(CC([O-])=O)C[N+](C)(C)C	MXTCDUJBLDBMTP-UHFFFAOYSA-N	35843152.95058495	13698236.66977986	154475056.0139361	46401179.2756888	23340511.92808269	115922149.2872538	9192374.212599091	91349948.38942738	33539835.45097256	91839657.8945835	25338755.4388833	24544046.30164992	64440981.90794904	126766902.6488595	87815305.7819744	18575200.35779401	11994507.08619029	91187682.37498371	46352731.57022055	71330195.59942146
Com_2894_pos	(8Z)-10-Hydroxyhexadecenoylcarnitine	P	C23H43NO5	413.314	414.321	1.84346	[M+H]+	7.315	0.65	2	C18	Lipids and lipid-like molecules	Fatty Acyls	Fatty acid esters	#VALUE!	HMDB0241480	Lipids and lipid-like molecules	Fatty Acyls	Fatty acid esters	_	_	_	_	_	_	_	_	CCCCCCC(O)C=CCCCCCCC(=O)OC(CC([O-])=O)C[N+](C)(C)C	RVVQPRSGYMIEEO-UHFFFAOYSA-N	50945367.38034571	9743091.150363052	92342901.12398718	53868462.23743225	23478993.94714068	82855256.93264788	9282621.037351308	107732377.4314181	19300943.35847157	50609629.10210273	27550739.74574846	18347056.57942012	43699989.1386004	238233387.1166926	90804280.18440025	13340378.95659235	11896706.23707181	53937019.5174261	47502826.58194997	47138099.61613659
Com_1374_pos	1-Carboxyethylleucine	P	C9H17NO4	203.116	204.123	0.36604	[M+H]+	5.692	0.55	2	C18	Organic acids and derivatives	Carboxylic acids and derivatives	Amino acids, peptides, and analogues	179795-15-4""	HMDB0240626	Organic acids and derivatives	Carboxylic acids and derivatives	Amino acids, peptides, and analogues	_	_	_	_	_	_	_	_	CC(C)C[C@H](N[C@H](C)C(O)=O)C(O)=O	DBYZWPUDPKAERO-RQJHMYQMSA-N	20607115.0106295	41913864.56943616	43631500.36173033	45849097.67357157	28357451.22332882	22377114.45304517	62817743.65766996	50975508.80321161	55367727.22771767	69091575.13710009	90506361.84229933	40421018.26684626	73542835.36184467	25540805.89804374	64710217.80533124	45168492.64069104	42279758.15871116	46038196.85262303	89066131.82336591	73667140.51477434
Com_1875_pos	4-Hydroxyhexanoycarnitine	P	C13H25NO5	275.173	276.18	0.69601	[M+H]+	5.216	0.72	2	C18	Lipids and lipid-like molecules	Fatty Acyls	Fatty acid esters	#VALUE!	HMDB0241665	Lipids and lipid-like molecules	Fatty Acyls	Fatty acid esters	_	_	_	_	_	_	_	_	CCC(O)CCC(=O)OC(CC([O-])=O)C[N+](C)(C)C	JAXWMXMFLOWKCW-UHFFFAOYSA-N	199467569.9463068	73778995.10109335	815350916.4058133	140278256.2331005	338799733.3698309	428844846.656173	101051038.4010053	373879825.194931	243903676.7010189	240435278.2168911	227935971.0682407	178207724.257049	86192362.10283162	343357408.2188569	455248554.2743398	108652352.1109866	87035094.43682846	269814894.8667402	217862501.71349	390719339.85446
Com_3054_pos	15-methylnonadecanoylcarnitine	P	C27H53NO4	455.397	456.404	1.79691	[M+H]+	9.779	0.64	2	C18	Lipids and lipid-like molecules	Fatty Acyls	Fatty acid esters	#VALUE!	HMDB0240908	Lipids and lipid-like molecules	Fatty Acyls	Fatty acid esters	_	_	_	_	_	_	_	_	CCCCC(C)CCCCCCCCCCCCCC(=O)OC(CC([O-])=O)C[N+](C)(C)C	XOYWUVQOVHNRKI-UHFFFAOYSA-N	99669257.31015845	65075466.90587719	25700664.05963498	25888142.54557733	20167393.60430196	152242523.753325	29619673.49488959	174276265.6490109	2802218.58922344	26716496.29471393	15877026.63563008	38021944.06543736	10417176.79274342	187891309.8246867	41556816.65049084	77107010.15684853	30228977.05445435	27081119.26975629	49323129.85963856	32113007.55835021
Com_1025_pos	Methyl methacrylate	P	C5H8O2	100.052	101.06	3.8168	[M+H]+	0.987	0.57	2	C18	Organic acids and derivatives	Carboxylic acids and derivatives	Carboxylic acid derivatives	80-62-6""	HMDB0032385	Organic acids and derivatives	Carboxylic acids and derivatives	Carboxylic acid derivatives	Polymethyl methacrylate	C19504	_	_	_	_	_	6658	COC(=O)C(C)=C	VVQNEPGJFQJSBK-UHFFFAOYSA-N	38836055.12280137	36775605.62842579	31877727.63872134	44234626.78068908	46995642.08221495	34183889.1058631	38741928.95025524	28089860.27187664	52599980.67179441	43364942.6271291	34634746.26271434	31191612.37146439	46183862.71924232	25540039.58970412	27701387.83687168	25585845.93095744	26343996.43927706	29525704.03103667	30444775.2357518	31263173.39349949
Com_2993_pos	(9Z,12Z)-6-Hydroxyoctadeca-9,12-dienoylcarnitine	P	C25H45NO5	439.33	440.336	1.83418	[M+H]+	7.531	0.6	2	C18	Lipids and lipid-like molecules	Fatty Acyls	Fatty acid esters	#VALUE!	HMDB0241543	Lipids and lipid-like molecules	Fatty Acyls	Fatty acid esters	_	_	_	_	_	_	_	_	CCCCCC=CCC=CCCC(O)CCCCC(=O)OC(CC([O-])=O)C[N+](C)(C)C	CLELUHOHSFDURZ-UHFFFAOYSA-N	52708373.72318903	13889597.64920079	124110323.8097917	66379873.56400193	15707771.68841289	105908629.4400426	14152753.11719592	116963429.1756787	15456570.2626999	38852121.88961972	38344054.04523674	18579192.74021176	28634725.91990416	155720556.6247214	132067245.7183498	18634586.76286179	11100020.2026515	22664798.95362944	42000595.4788924	48908563.32573114
Com_2910_pos	10-Hydroxyhexadecanoylcarnitine	P	C23H45NO5	415.33	416.337	1.23424	[M+H]+	7.776	0.65	2	C18	Lipids and lipid-like molecules	Fatty Acyls	Fatty acid esters	#VALUE!	HMDB0241464	Lipids and lipid-like molecules	Fatty Acyls	Fatty acid esters	_	_	_	_	_	_	_	_	CCCCCCC(O)CCCCCCCCC(=O)OC(CC([O-])=O)C[N+](C)(C)C	YXWVPGXOTOINJT-UHFFFAOYSA-N	23194290.19278592	10695512.8049381	55413260.80106408	21238584.66013693	6106502.14796798	71043613.5978575	4995212.833951271	52900985.00312734	1330372.064510678	11469095.44745597	6454323.589743245	10324359.22236513	13902195.70580788	107714020.6334785	54332815.39387159	11659561.12178588	9780164.07793585	23638052.57757976	26598023.34438064	22777937.6759016
Com_1741_pos	O-methylmalonyl-L-carnitine	P	C11H19NO6	261.121	262.128	1.84991	[M+H]+	2.247	0.73	2	C18	Lipids and lipid-like molecules	Fatty Acyls	Fatty acid esters	#VALUE!	HMDB0062785	Lipids and lipid-like molecules	Fatty Acyls	Fatty acid esters	_	_	_	_	_	_	_	91825610	[H]C(C)(C([O-])=O)C(=O)O[C@]([H])(CC(O)=O)C[N+](C)(C)C	XROYFEWIXXCPAW-BRFYHDHCSA-N	134608176.7323925	284784382.4747497	108287184.2093569	154278164.6941921	339877493.0705665	118827033.761611	166005635.4181914	90391827.11198992	203550720.7739869	128471885.0230516	144106740.0459795	64417716.78717735	92601525.045315	206249355.1903263	126367169.799612	70384993.63505486	124911200.5141707	170304558.6621816	112342504.0714456	117992850.4875326
Com_2626_pos	6-Hydroxydodecanoylcarnitine	P	C19H37NO5	359.267	360.274	1.62967	[M+H]+	6.509	0.71	2	C18	Lipids and lipid-like molecules	Fatty Acyls	Fatty acid esters	#VALUE!	HMDB0241301	Lipids and lipid-like molecules	Fatty Acyls	Fatty acid esters	_	_	_	_	_	_	_	_	CCCCCCC(O)CCCCC(=O)OC(CC([O-])=O)C[N+](C)(C)C	HSSKJUUTLJONMC-UHFFFAOYSA-N	21949977.07758739	6187408.642302907	80646711.59081173	26791284.03116219	19364252.48328482	43804254.69771635	10402858.98801638	67102846.00549048	16878966.30386572	43909867.6437273	11552750.33878383	11433969.56822354	46355673.10822359	145785064.3151066	42417692.49871249	9081050.008300696	7758541.438813256	58829789.07454987	26158632.46606006	30667416.9178645
Com_2118_pos	7-Methyloctanoylcarnitine	P	C16H31NO4	301.225	302.232	1.12867	[M+H]+	6.165	0.83	2	C18	Lipids and lipid-like molecules	Fatty Acyls	Fatty acid esters	#VALUE!	HMDB0241051	Lipids and lipid-like molecules	Fatty Acyls	Fatty acid esters	_	_	_	_	_	_	_	134160342	CC(C)CCCCCC(=O)OC(CC([O-])=O)C[N+](C)(C)C	XHDNKNHXZIJLOY-UHFFFAOYSA-N	11020670.704461	8051098.222622524	29658616.64021051	25402676.01609035	14106689.50665362	15499883.43688894	10756432.37086606	45600718.59205158	11558163.01038378	42073887.79920284	16519836.30304671	6133471.64179597	24769459.12334483	18829072.45242316	13990372.49983075	9823166.166471694	6787527.548326152	36488487.96283722	5993906.481971079	11855049.56409412
Com_1623_pos	(R)-3-hydroxybutyrylcarnitine	P	C11H21NO5	247.142	248.149	1.24691	[M+H]+	2.247	0.68	2	C18	Lipids and lipid-like molecules	Fatty Acyls	Fatty acid esters	#VALUE!	HMDB0062735	Lipids and lipid-like molecules	Fatty Acyls	Fatty acid esters	_	_	_	_	_	_	_	90659885	[H]C(C)(O)CC(=O)O[C@]([H])(CC([O-])=O)C[N+](C)(C)C	UEFRDQSMQXDWTO-YGPZHTELSA-N	1693927542.415252	340935245.3355089	1019106120.194785	527354338.6053575	1384477692.803665	2152570658.958642	686933519.1227177	1621198727.605329	941602000.466702	905039073.6295044	1890467506.574604	223996892.3279884	689337896.49524	1301946361.73056	429941447.4196973	640482575.8720204	445690063.0914686	1792258405.237287	785871464.8428704	1583537171.201481
Com_2146_pos	6-Hydroxyoctanoylcarnitine	P	C15H29NO5	303.205	304.212	0.6517	[M+H]+	5.663	0.72	2	C18	Lipids and lipid-like molecules	Fatty Acyls	Fatty acid esters	#VALUE!	HMDB0241741	Lipids and lipid-like molecules	Fatty Acyls	Fatty acid esters	_	_	_	_	_	_	_	_	CCC(O)CCCCC(=O)OC(CC([O-])=O)C[N+](C)(C)C	MNBHSIWWHUIFNM-UHFFFAOYSA-N	49631541.13838675	19208767.78389214	396158361.4038867	53682974.37025622	70109656.1285006	133100273.6415056	35601883.86673786	164801974.8320865	89977163.99553493	100045995.5873941	54403189.68350288	51383484.10580204	42793278.69246264	173389081.1234775	145270024.0562382	26535439.39901646	30861104.58006012	109914981.2928348	64571236.3087752	131056406.6857366
Com_2609_pos	(9E)-7-Hydroxydodec-9-enoylcarnitine	P	C19H35NO5	357.252	358.258	1.38585	[M+H]+	6.268	0.64	2	C18	Lipids and lipid-like molecules	Fatty Acyls	Fatty acid esters	#VALUE!	HMDB0241224	Lipids and lipid-like molecules	Fatty Acyls	Fatty acid esters	_	_	_	_	_	_	_	_	CCC=CCC(O)CCCCCC(=O)OC(CC([O-])=O)C[N+](C)(C)C	CPNSTMOHZLXGCX-UHFFFAOYSA-N	15537278.41476692	4652788.797547745	85702412.94902252	22342333.94536683	22542793.75721996	30387025.23386586	7793981.570846465	24877875.23556362	20564076.13242872	32524872.6839874	9630249.801906295	13444366.90481122	17962512.33461903	87683437.20664847	42122329.91373159	6925751.930307288	7985016.587309673	38322301.19461437	23320770.68303251	40858034.84227303
Com_3173_pos	LysoPC(20:4(5Z,8Z,11Z,14Z)/0:0)	P	C28H50NO7P	543.332	566.321	1.82531	[M+Na]+	8.948	0.69	2	C18	Lipids and lipid-like molecules	Glycerophospholipids	Glycerophosphocholines	60701-99-7""	HMDB0010395	Lipids and lipid-like molecules	Glycerophospholipids	Glycerophosphocholines	1-Acyl-sn-glycero-3-phosphocholine; 1-Acyl-sn-glycerol-3-phosphocholine; alpha-Acylglycerophosphocholine; 2-Lysolecithin; 2-Lysophosphatidylcholine; 1-Acylglycerophosphocholine	C04230	_	LMGP01050048	Glycerophospholipids [GP]	Glycerophosphocholines [GP01]	Monoacylglycerophosphocholines [GP0105]	24779476	CCCCC\C=C/C\C=C/C\C=C/C\C=C/CCCC(=O)OC[C@@H](O)COP([O-])(=O)OCC[N+](C)(C)C	LAXQYRRMGGEGOH-JXRLJXCWSA-N	710562679.662815	1355428314.870718	878743637.1261117	465426882.7005701	240688866.146498	1301197760.526581	894887173.0340925	1186829985.197373	206120649.8014508	415563199.4107869	698581814.776441	933735114.1848615	287174619.1555362	921612574.217028	982075685.8064848	1484496201.841913	1163112360.634453	661379920.5382847	1090100497.836436	607259174.7822399
Com_1704_pos	4-Hexenoylcarnitine	P	C13H23NO4	257.163	258.17	0.24883	[M+H]+	5.418	0.72	2	C18	Lipids and lipid-like molecules	Fatty Acyls	Fatty acid esters	#VALUE!	HMDB0241668	Lipids and lipid-like molecules	Fatty Acyls	Fatty acid esters	_	_	_	_	_	_	_	_	CC=CCCC(=O)OC(CC([O-])=O)C[N+](C)(C)C	ILBCEMJKBZEGEY-UHFFFAOYSA-N	4567435.335428461	3696101.210290525	31192650.61362511	11448813.66197139	8435028.18232437	6704528.084178482	14923309.88912008	16747526.01915998	10381724.26542579	9083564.624825852	13043895.95113034	11161929.79832994	15043176.74952691	18998427.88404973	13283707.91713686	9349332.690532131	4431830.56675614	11795566.13420543	7523554.491375465	11815611.27633371
Com_1614_pos	Methionyl-Proline	P	C10H18N2O3S	246.104	247.111	0.83263	[M+H]+	5.057	0.69	2	C18	Organic acids and derivatives	Carboxylic acids and derivatives	Amino acids, peptides, and analogues	#VALUE!	HMDB0028981	Organic acids and derivatives	Carboxylic acids and derivatives	Amino acids, peptides, and analogues	_	_	_	_	_	_	_	3472451	CSCCC(N)C(=O)N1CCCC1C(O)=O	DZMGFGQBRYWJOR-UHFFFAOYSA-N	35835675.43503895	30281664.78127133	25254112.49626796	30924441.4116146	43666328.39656817	24380277.78525512	29195051.99846413	21983885.21981512	45629157.78037813	48202953.28654924	31527001.73393944	22532134.19037466	36404419.77614938	23958578.8284975	25982361.77064037	10022945.87807629	13033199.42336124	22663681.72237289	27944186.27977105	35182853.60889971
Com_3038_pos	(11Z,14Z)-Eicosadienoylcarnitine	P	C27H49NO4	451.366	452.373	1.59188	[M+H]+	8.769	0.66	2	C18	Lipids and lipid-like molecules	Fatty Acyls	Fatty acid esters	#VALUE!	HMDB0240747	Lipids and lipid-like molecules	Fatty Acyls	Fatty acid esters	_	_	_	LMFA07070011	Fatty Acyls [FA]	Fatty esters [FA07]	Fatty acyl carnitines [FA0707]	71464509	[H]\C(CCCCC)=C(/[H])C\C([H])=C(\[H])CCCCCCCCCC(=O)OC(CC([O-])=O)C[N+](C)(C)C	OLZWDVKTOGTVLC-UTJQPWESSA-N	339443804.7506181	137584181.2721198	227421715.3356225	225749479.236406	51637567.78284509	712414974.4088204	111960024.4689854	1028601215.784336	36152875.78257971	132321437.309164	168461513.475004	142153035.3355226	26583623.647989	440026108.743432	414193982.5794358	157133228.990625	77419498.53283247	61039268.77685582	240269993.772634	241855926.4023956
Com_1855_pos	4-Methylhexanoylcarnitine	P	C14H27NO4	273.194	274.201	1.05379	[M+H]+	5.735	0.82	2	C18	Lipids and lipid-like molecules	Fatty Acyls	Fatty acid esters	#VALUE!	HMDB0241036	Lipids and lipid-like molecules	Fatty Acyls	Fatty acid esters	_	_	_	_	_	_	_	_	CCC(C)CCC(=O)OC(CC([O-])=O)C[N+](C)(C)C	ACFMZWWFBAJSPV-UHFFFAOYSA-N	6221741.919749643	5465947.653117477	23122413.61892383	16537961.41897385	8621898.530391384	5503348.434995383	19439045.29796547	22092876.75348639	19835560.9968242	13378557.09711389	17076157.08293703	6462534.790666429	17891890.38301741	15347012.75277783	11779222.17065971	6577141.454299592	6561298.911215423	18271641.90836617	6914766.777038903	12177287.52108812
Com_2831_pos	(6Z)-Hexadecenoylcarnitine	P	C23H43NO4	397.319	398.326	1.02549	[M+H]+	7.819	0.78	2	C18	Lipids and lipid-like molecules	Fatty Acyls	Fatty acid esters	#VALUE!	HMDB0241470	Lipids and lipid-like molecules	Fatty Acyls	Fatty acid esters	_	_	_	_	_	_	_	_	CCCCCCCCCC=CCCCCC(=O)OC(CC([O-])=O)C[N+](C)(C)C	HWJRUMCYGWWTOD-UHFFFAOYSA-N	419268136.4074189	135793230.4956214	702615871.9362249	398292409.8921853	119369010.793306	1481731186.089669	70755943.8394747	949115295.333418	111040356.9917198	213560270.8194924	178673886.3012343	152164162.3530556	147268974.1869506	1477439705.290471	478882305.2699394	208687071.7923377	92773306.06789611	341689419.3288977	313426059.0359125	543265510.818652
Com_3044_pos	(9Z)-Icos-9-enoylcarnitine	P	C27H51NO4	453.382	454.388	1.375	[M+H]+	9.245	0.76	2	C18	Lipids and lipid-like molecules	Fatty Acyls	Fatty acid esters	#VALUE!	HMDB0241572	Lipids and lipid-like molecules	Fatty Acyls	Fatty acid esters	_	_	_	_	_	_	_	_	CCCCCCCCCCC=CCCCCCCCC(=O)OC(CC([O-])=O)C[N+](C)(C)C	JBEFEJXBJYXSLO-UHFFFAOYSA-N	596784766.9497703	233233708.7108751	226905018.5159604	285238064.8847528	90137736.93149206	1141103082.363808	340693930.1047597	2112444594.609049	36458631.18363657	303285626.1954256	394414847.578382	294976378.5002741	42728235.51806858	1157370106.091655	369045650.0808408	312858449.8958176	173995882.5334129	146152723.074157	380308546.9788921	497947066.1471867
Com_3007_pos	(12Z)-10-Hydroxyoctadecenoylcarnitine	P	C25H47NO5	441.345	442.352	1.63445	[M+H]+	7.968	0.67	2	C18	Lipids and lipid-like molecules	Fatty Acyls	Fatty acid esters	#VALUE!	HMDB0241535	Lipids and lipid-like molecules	Fatty Acyls	Fatty acid esters	_	_	_	_	_	_	_	_	CCCCCC=CCC(O)CCCCCCCCC(=O)OC(CC([O-])=O)C[N+](C)(C)C	YJDCDSFTLGLFHU-UHFFFAOYSA-N	102691633.18648	24106232.62263193	178452497.2231759	88157832.18601023	15923158.14443914	176236313.5091958	20417444.96490429	280719148.2779902	9020736.039161814	47128559.55102593	47581192.50197559	36114987.6761078	26262270.73491973	343455388.2073313	142792340.8949092	30591778.26996519	21471862.8107389	52761639.22505627	82781667.23067595	83636582.66746151
Com_1422_pos	3-[(2-Oxoacetyl)oxy]-4-(trimethylazaniumyl)butanoate	P	C9H15NO5	217.095	218.102	0.4388	[M+H]+	3.642	0.8	2	C18	Lipids and lipid-like molecules	Fatty Acyls	Fatty acid esters	#VALUE!	HMDB0241791	Lipids and lipid-like molecules	Fatty Acyls	Fatty acid esters	_	_	_	_	_	_	_	_	C[N+](C)(C)CC(CC([O-])=O)OC(=O)C=O	PMHVEZKBYYNQIG-UHFFFAOYSA-N	2528103.460836913	20929244.54731274	5536634.736709748	8550781.706283001	7821534.85964906	6226996.709105972	7767663.954891759	5339322.447226198	4281670.362188551	7645669.153547914	8491152.795713998	4720485.014004296	8944738.026314799	4427221.030825165	6704027.918768801	6755576.387675971	10653380.69632618	8105535.848205008	7186139.932587611	12812633.67403773
Com_3385_pos	PC(18:1(9Z)-O(12,13)/16:0)	P	C42H80NO9P	773.557	774.564	0.10907	[M+H]+	10.947	0.56	2	C18	_	_	_	#VALUE!	HMDB0285954	_	_	_	_	_	_	_	_	_	_	_	[H][C@@](COC(=O)CCCCCCC\C=C/CC1OC1CCCCC)(COP([O-])(=O)OCC[N+](C)(C)C)OC(=O)CCCCCCCCCCCCCCC	DFJBSGDYIUOVTJ-JLBYXMBLSA-N	18796948.36921752	31924378.66481619	82677291.20342699	48953376.88137219	12302188.60633687	1634997.029725074	37609616.72727287	31366207.10875333	111991037.5576982	17285481.27029328	6264395.492731388	22467999.81549089	2206815.517098629	1027178.472454827	47981218.63667185	48199453.82528776	70281346.25941037	15563749.54820404	14345537.66307204	22140011.30826876
Com_1491_pos	3-Butenylcarnitine	P	C11H19NO4	229.131	230.139	0.68768	[M+H]+	4.953	0.62	2	C18	Lipids and lipid-like molecules	Fatty Acyls	Fatty acid esters	#VALUE!	HMDB0241650	Lipids and lipid-like molecules	Fatty Acyls	Fatty acid esters	_	_	_	_	_	_	_	_	C[N+](C)(C)CC(CC([O-])=O)OC(=O)CC=C	CJETZUCGLDWPGF-UHFFFAOYSA-N	8013876.463106457	1786131.9938825	15925073.20806338	4761930.271229684	15561474.6197976	15884497.82607324	7757246.378179982	13724540.37150712	9909853.656634374	3775510.255884751	4679128.830244351	5054171.056230472	5505771.682450069	11159852.60318728	8534311.78256546	11301196.58860723	7803499.225240958	22852437.6671838	7528633.200505378	8578259.527978735
Com_3032_pos	Icosa-8,11,14-trienoylcarnitine	P	C27H47NO4	449.351	450.357	1.78344	[M+H]+	8.338	0.56	2	C18	Lipids and lipid-like molecules	Fatty Acyls	Fatty acid esters	#VALUE!	HMDB0241578	Lipids and lipid-like molecules	Fatty Acyls	Fatty acid esters	_	_	_	_	_	_	_	_	CCCCCC=CCC=CCC=CCCCCCCC(=O)OC(CC([O-])=O)C[N+](C)(C)C	RDIZZXFTCZPSRY-UHFFFAOYSA-N	35573062.68910652	22919145.13727157	93600567.99679248	36280322.74745085	4865769.195029571	96045178.42307764	16851898.05096864	53021984.38992733	2956780.138840749	7178697.247671844	18628079.35228449	19542463.87658465	3105517.652664635	120153335.3950144	42751543.01092871	37148063.60239924	9598972.88995259	16643240.27754614	19794941.90420169	23588162.67030388
Com_2244_pos	(6E)-8-Methylnon-6-enoylcarnitine	P	C17H31NO4	313.225	314.232	1.67252	[M+H]+	6.194	0.76	2	C18	Lipids and lipid-like molecules	Fatty Acyls	Fatty acid esters	#VALUE!	HMDB0240792	Lipids and lipid-like molecules	Fatty Acyls	Fatty acid esters	_	_	_	_	_	_	_	_	CC(C)C=CCCCCC(=O)OC(CC([O-])=O)C[N+](C)(C)C	SMKMUPCZVDJEEW-UHFFFAOYSA-N	17622723.05119103	9828607.943611903	133970662.4493567	24311294.08350892	19079116.77590712	215744921.0474828	15908716.3813088	83939148.11549228	26718512.68184351	79704458.33051723	46802719.75457405	21727750.04820473	52330542.89268973	120539006.6511087	78560890.39010179	7509701.252327277	7387308.306853536	35101860.50947856	36826765.9576561	109402940.4670204
Com_2781_pos	(5E)-8-Hydroxytetradec-5-enoylcarnitine	P	C21H39NO5	385.283	386.289	1.64402	[M+H]+	6.782	0.57	2	C18	Lipids and lipid-like molecules	Fatty Acyls	Fatty acid esters	#VALUE!	HMDB0241364	Lipids and lipid-like molecules	Fatty Acyls	Fatty acid esters	_	_	_	_	_	_	_	_	CCCCCCC(O)CC=CCCCC(=O)OC(CC([O-])=O)C[N+](C)(C)C	FDDDTNWQHGZLMB-UHFFFAOYSA-N	29145961.8285196	6899793.341649439	116159600.9671131	31528442.3809505	24011069.97964225	49926016.51961963	9151772.804241609	50145094.30408764	26355627.60123881	51149783.969955	15004564.38072814	18145562.74043263	42052224.24812163	179290584.5778925	59254199.28799293	9303391.285016395	9971775.300764712	60992535.72915968	36693639.75317312	54298385.4410278
Com_2570_pos	Tridec-7-enoylcarnitine	P	C20H37NO4	355.272	356.279	1.96123	[M+H]+	6.883	0.66	2	C18	Lipids and lipid-like molecules	Fatty Acyls	Fatty acid esters	#VALUE!	HMDB0241317	Lipids and lipid-like molecules	Fatty Acyls	Fatty acid esters	_	_	_	_	_	_	_	_	CCCCCC=CCCCCCC(=O)OC(CC([O-])=O)C[N+](C)(C)C	YFJGZENZJUJIME-UHFFFAOYSA-N	16328656.04784373	9454982.54281206	66286055.62793665	9542486.2806745	11632346.89166375	8141585.757505229	7940587.183466501	10537519.08920566	17861947.35273042	33710513.9797095	6960006.41102206	35603771.46800682	11432968.0836759	16225256.41992427	28348312.14370939	21282496.96893392	6945968.964232497	30497527.80440289	34067846.95631988	35950176.16714644
Com_3015_pos	13-Hydroxyoctadecanoylcarnitine	P	C25H49NO5	443.361	444.368	1.69819	[M+H]+	8.51	0.66	2	C18	Lipids and lipid-like molecules	Fatty Acyls	Fatty acid esters	#VALUE!	HMDB0241521	Lipids and lipid-like molecules	Fatty Acyls	Fatty acid esters	_	_	_	_	_	_	_	_	CCCCCC(O)CCCCCCCCCCCC(=O)OC(CC([O-])=O)C[N+](C)(C)C	DLMLREHNHPYYRN-UHFFFAOYSA-N	22964277.62331613	15381756.9741419	39343469.36466413	20184735.36116184	1482825.95260079	87222393.9050368	4862537.509930986	53756765.09471747	619526830.230304	5971095.209285541	13776819.49001733	11991436.19605973	2575840.054521016	110384958.3931036	33342765.40949748	14690009.43955462	12333981.64762013	14313478.56754719	19562234.86276206	20377266.14260524
Com_2406_pos	3-hydroxydecanoyl carnitine	P	C17H33NO5	331.236	332.243	1.75688	[M+H]+	6.05	0.73	2	C18	Lipids and lipid-like molecules	Fatty Acyls	Fatty acid esters	#VALUE!	HMDB0061636	Lipids and lipid-like molecules	Fatty Acyls	Fatty acid esters	_	_	_	_	_	_	_	121454166	CCCCCCCC(O)CC(=O)OC(CC([O-])=O)C[N+](C)(C)C	VCRSQDIROUELAR-UHFFFAOYSA-N	33292852.28207126	7891053.359981305	192621934.5865845	45009241.2252645	38072455.46687925	64995149.18644757	15317561.71068368	81930058.86630817	30555864.47641645	55050466.44446073	24481214.83859779	25833810.07304771	53039179.94016948	186783410.5711693	73392540.84927236	15072810.90292459	14118487.46533708	99305466.56904767	42243027.11372224	64380933.50800418
Com_2077_pos	Ethyl heptadecanoate	P	C19H38O2	298.287	299.294	1.54422	[M+H]+	1.083	0.61	2	C18	Lipids and lipid-like molecules	Fatty Acyls	Fatty acid esters	#VALUE!	HMDB0252043	Lipids and lipid-like molecules	Fatty Acyls	Fatty acid esters	_	_	_	_	_	_	_	26397	CCCCCCCCCCCCCCCCC(=O)OCC	KNXMUFRWYNVISA-UHFFFAOYSA-N	14590035.72840679	13065483.94994407	14142276.75243949	16653421.77899239	17124076.71093181	15652579.2379951	17307030.58465247	6108875.795562685	24485850.74099539	19506251.47596337	15731427.60258021	8620240.595729195	20643989.71299943	5653949.40296794	14517767.54634418	14001837.55030871	15592070.78062299	17781515.74753375	16443767.08484084	19270124.81875524
Com_2885_pos	(9Z,12Z)-3-Hydroxyhexadecadienoylcarnitine	P	C23H41NO5	411.298	412.305	1.82605	[M+H]+	6.969	0.64	2	C18	Lipids and lipid-like molecules	Fatty Acyls	Fatty acid esters	#VALUE!	HMDB0240762	Lipids and lipid-like molecules	Fatty Acyls	Fatty acid esters	_	_	_	LMFA07070026	Fatty Acyls [FA]	Fatty esters [FA07]	Fatty acyl carnitines [FA0707]	71464484	[H]\C(CCC)=C(/[H])C\C([H])=C(\[H])CCCCCC(O)CC(=O)OC(CC([O-])=O)C[N+](C)(C)C	CPHHQDCIGLXPCO-NQLNTKRDSA-N	18727253.85724781	4366567.057585356	56728307.60385236	20048925.6565408	12715496.895885	32412218.20551931	5965202.819380899	38255515.42161424	15019197.52953774	24220199.90725705	12425084.27519461	9670263.102200972	21684844.98078112	121733794.7253458	75870203.94042489	4536001.445102477	4953207.502113917	20291370.3369809	18763146.29770748	23668190.10149778
Com_2003_pos	3-Hydroxyheptanoylcarnitine	P	C14H27NO5	289.189	290.196	0.45341	[M+H]+	5.432	0.55	2	C18	Lipids and lipid-like molecules	Fatty Acyls	Fatty acid esters	#VALUE!	HMDB0241677	Lipids and lipid-like molecules	Fatty Acyls	Fatty acid esters	_	_	_	_	_	_	_	131770386	CCCCC(O)CC(=O)OC(CC([O-])=O)C[N+](C)(C)C	YWSDGPGKVSDFES-UHFFFAOYSA-N	588876.2686540642	356690.8679490256	4085842.418293941	1300517.326220506	1346931.456930194	1474992.674719114	1396194.400703986	1965213.970564257	990435.9877073268	446743.2036771745	725038.5237296856	513144.2621124043	1021359.590505965	3263526.229906924	1393973.030806787	526485.1814485154	242218.4371913767	2074925.870640023	458626.9701240264	1921918.877932566
Com_3159_pos	LysoPC(18:2(9Z,12Z)/0:0)	P	C26H50NO7P	519.332	542.321	1.71003	[M+Na]+	9.347	0.71	2	C18	Lipids and lipid-like molecules	Glycerophospholipids	Glycerophosphocholines	22252-07-9""	HMDB0010386	Lipids and lipid-like molecules	Glycerophospholipids	Glycerophosphocholines	_	_	_	LMGP01050035	Glycerophospholipids [GP]	Glycerophosphocholines [GP01]	Monoacylglycerophosphocholines [GP0105]	11005824	CCCCC\C=C/C\C=C/CCCCCCCC(=O)OC[C@@H](O)COP([O-])(=O)OCC[N+](C)(C)C	SPJFYYJXNPEZDW-FTJOPAKQSA-N	129802577.3608885	105570612.501771	144214723.7796733	83391675.43157774	62366907.87401368	42871145.01167563	60373690.98581299	86270736.5981638	22506307.56395203	33717350.94953094	113560614.5208713	75495325.39323689	14930773.63005943	265444120.0260182	160955930.7317727	56885297.28992053	101695003.6068257	38846074.18913265	107361400.2664053	66501181.7301722
Com_3099_pos	LysoPC(P-16:0/0:0)	P	C24H50NO6P	479.338	480.344	1.371	[M+H]+	10.198	0.54	2	C18	Lipids and lipid-like molecules	Glycerophospholipids	Glycerophosphocholines	#VALUE!	HMDB0010407	Lipids and lipid-like molecules	Glycerophospholipids	Glycerophosphocholines	_	_	_	LMGP01070006	Glycerophospholipids [GP]	Glycerophosphocholines [GP01]	1Z-alkenylglycerophosphocholines [GP0107]	10917802	CCCCCCCCCCCCCC\C=C/OC[C@](O)([H])COP([O-])(=O)OCC[N+](C)(C)C	HTZINLFNXLXRBC-CQLBIITFSA-N	695557726.777242	1477242771.097786	686199875.588042	174260298.8273452	97748975.65652467	318001397.7140023	291066364.5381032	1332945622.173879	36589563.55951306	202618444.3239335	220207254.5215924	726339781.8792347	24427414.86290896	2459279690.508901	990171140.7711744	990687835.7080872	701662585.5107535	396622414.5907723	419771005.031844	290806179.9987603
Com_2820_pos	(6Z,9Z)-Hexadecadienoylcarnitine	P	C23H41NO4	395.304	396.31	1.26721	[M+H]+	7.401	0.67	2	C18	Lipids and lipid-like molecules	Fatty Acyls	Fatty acid esters	#VALUE!	HMDB0241482	Lipids and lipid-like molecules	Fatty Acyls	Fatty acid esters	_	_	_	_	_	_	_	_	CCCCCCC=CCC=CCCCCC(=O)OC(CC([O-])=O)C[N+](C)(C)C	VFMSRANYBNFART-UHFFFAOYSA-N	86754332.87847055	24518880.92485393	281408747.4914761	108279343.1977104	39714724.68814611	354296831.356746	26886353.60628128	258887985.3223863	66483603.32880503	83314449.36567138	53099571.06025402	36580307.37697815	84157147.14516425	389473328.0820159	339616297.3656394	45916665.99308274	20842274.05743691	82223053.61260809	88262878.16775897	119333464.0990603
Com_1408_pos	Valylproline	P	C10H18N2O3	214.132	215.139	0.60279	[M+H]+	4.87	0.64	2	C18	Organic acids and derivatives	Carboxylic acids and derivatives	Amino acids, peptides, and analogues	20488-27-1""	HMDB0029135	Organic acids and derivatives	Carboxylic acids and derivatives	Amino acids, peptides, and analogues	_	_	_	_	_	_	_	9837272	CC(C)[C@H](N)C(=O)N1CCC[C@H]1C(O)=O	GIAZPLMMQOERPN-YUMQZZPRSA-N	278759848.8385083	223020099.3738897	243011983.9869994	195670717.3285119	259147902.2094867	158156630.735455	155535305.2834762	132561857.4735096	239527499.2232122	311737771.9209117	261868662.3996955	151687013.4122378	198489612.9321292	156135980.1315027	170977023.9830335	73979734.8310664	111339286.3030417	168751712.6325341	195866775.1103662	218466453.7852133
Com_2667_pos	(5Z,8Z)-Tetradecadienoylcarnitine	P	C21H37NO4	367.272	368.279	1.30957	[M+H]+	6.868	0.68	2	C18	Lipids and lipid-like molecules	Fatty Acyls	Fatty acid esters	#VALUE!	HMDB0240756	Lipids and lipid-like molecules	Fatty Acyls	Fatty acid esters	_	_	_	LMFA07070020	Fatty Acyls [FA]	Fatty esters [FA07]	Fatty acyl carnitines [FA0707]	71464539	CCCCC\C=C/C\C=C/CCCC(=O)OC(CC([O-])=O)C[N+](C)(C)C	REUVFPFCXKWJQA-UTJQPWESSA-N	48707486.42029116	19866994.33765969	292842110.1290625	59433184.0172936	35258022.30658047	216704172.3434749	22162733.23697536	264050340.6608851	42717848.52510266	193290988.7760908	40031361.22083491	33122562.92387451	99587652.74717572	186145469.4228638	217071590.9544253	20534114.91879187	11942903.38915166	98108490.05373736	51192143.27522396	110689683.7246739
Com_2933_pos	(9Z,11E,13Z)-Octadeca-9,11,13-trienoylcarnitine	P	C25H43NO4	421.319	422.326	2.11275	[M+H]+	7.675	0.65	2	C18	Lipids and lipid-like molecules	Fatty Acyls	Fatty acid esters	#VALUE!	HMDB0241550	Lipids and lipid-like molecules	Fatty Acyls	Fatty acid esters	_	_	_	_	_	_	_	_	CCCCC=CC=CC=CCCCCCCCC(=O)OC(CC([O-])=O)C[N+](C)(C)C	UYYGWAVLAWVNGG-UHFFFAOYSA-N	24269976.68441715	7819434.871153948	91225670.37108396	45214526.38769762	9534285.74441851	94863811.93865304	9875342.580260448	69659893.95843571	10203106.96855706	25379717.91557224	19388971.892537	15702211.19771605	12508230.57958026	77119335.21165384	36642945.7658733	27703823.64857464	6825424.306830944	21262204.90445295	14179602.22821599	36529457.37698056
Com_1725_pos	4-Methylpentanoylcarnitine	P	C13H25NO4	259.178	260.186	0.03916	[M+H]+	5.563	0.88	2	C18	Lipids and lipid-like molecules	Fatty Acyls	Fatty acid esters	#VALUE!	HMDB0241032	Lipids and lipid-like molecules	Fatty Acyls	Fatty acid esters	_	_	_	_	_	_	_	_	CC(C)CCC(=O)OC(CC([O-])=O)C[N+](C)(C)C	GCKJJXWIYAKHOA-UHFFFAOYSA-N	603226485.6695011	375867797.9382107	1580431090.995284	783796262.2089257	1116866663.480226	959764672.8536128	1343679912.359659	1210094303.24973	1061265794.691188	932940380.4541172	1492880007.441063	467879453.0870704	1097744763.943843	1129014267.422568	784369462.7902044	534770456.9880651	237820699.5058475	623538998.2343081	418685940.565836	885499772.1566838
Com_2878_pos	Garcimangosone B	P	C24H24O6	408.157	409.165	0.29391	[M+H]+	8.971	0.63	2	C18	Organoheterocyclic compounds	Benzopyrans	1-benzopyrans	#VALUE!	HMDB0036970	Organoheterocyclic compounds	Benzopyrans	1-benzopyrans	_	_	_	_	_	_	_	11143989	COC1=C2OC(C)(C)CCC2=C2C(=O)C3=C(OC2=C1)C=C1OC(C)(C)C=CC1=C3O	KPEKAHVOTOEHJF-UHFFFAOYSA-N	29239893.95726012	9766682.27715303	22797629.30444932	69832207.11997291	32771532.15466966	30771011.95077816	23016086.81221138	14321548.86401838	47012397.65351696	36453675.458424	13995880.83105367	6088736.040803369	42475851.57158585	3538497.998791922	6544523.232245433	4701233.659466597	1226202.29323706	13089948.85178495	9190914.236575652	14317116.0466598
Com_1454_pos	3-Pentadecenal	P	C15H28O	224.214	225.221	0.67026	[M+H]+	8.222	0.64	2	C18	Lipids and lipid-like molecules	Fatty Acyls	Fatty aldehydes	140899-08-7""	HMDB0040377	Lipids and lipid-like molecules	Fatty Acyls	Fatty aldehydes	_	_	_	_	_	_	_	15138499	CCCCCCCCCCC\C=C\CC=O	CLUQHDODXPPERO-OUKQBFOZSA-N	17500698.68876462	36658036.33674784	47969901.03801461	43534711.40979715	23578806.17099289	16899614.83159713	39622920.89921758	18290733.07384607	27898485.23239751	26202392.38800783	18150918.3676547	42760802.19422907	28421731.82151266	18260898.06831011	69277257.90609439	29443677.93297766	48145991.50805063	17990253.92080757	30436503.95420609	21434336.83780977
Com_2796_pos	3-Hydroxytetradecanoyl carnitine	P	C21H41NO5	387.298	388.305	1.70083	[M+H]+	7.097	0.71	2	C18	Lipids and lipid-like molecules	Fatty Acyls	Fatty acid esters	282523-64-2""	HMDB0061640	Lipids and lipid-like molecules	Fatty Acyls	Fatty acid esters	_	_	_	LMFA07070045	Fatty Acyls [FA]	Fatty esters [FA07]	Fatty acyl carnitines [FA0707]	71464541	CCCCCCCCCCCC(O)CC(=O)OC(CC([O-])=O)C[N+](C)(C)C	GFAZJTUXMHGTOC-UHFFFAOYSA-N	22189728.66353768	5943256.199761085	61011648.50087932	19362618.65287634	14122783.70557734	42308228.67652568	2755688.467036947	54085918.7692801	10626423.9211009	19371208.88120335	7350892.078467036	9361104.98062267	29297333.02670629	105187718.3349043	41746355.85591616	9880604.621504202	6425624.474494624	31219779.26144369	23139543.58971736	17565487.81538627
Com_3160_pos	LysoPC(18:1(9Z)/0:0)	P	C26H52NO7P	521.348	544.336	1.82207	[M+Na]+	9.701	0.73	2	C18	Lipids and lipid-like molecules	Glycerophospholipids	Glycerophosphocholines	19420-56-5""	HMDB0002815	Lipids and lipid-like molecules	Glycerophospholipids	Glycerophosphocholines	_	_	_	LMGP01050032	Glycerophospholipids [GP]	Glycerophosphocholines [GP01]	Monoacylglycerophosphocholines [GP0105]	16081932	CCCCCCCC\C=C/CCCCCCCC(=O)OC[C@@H](O)COP([O-])(=O)OCC[N+](C)(C)C	YAMUFBLWGFFICM-PTGWMXDISA-N	438303232.9321972	451120008.5052965	287084557.3859727	205590485.8977239	154432658.5707543	237513346.2859404	157291691.9865402	163359235.6925127	65117974.26697992	217234934.2821318	191918167.5819462	157016103.7414569	107005067.0998622	492638991.3377881	196266373.350042	255492073.0173137	197123079.8283973	185298967.7168587	179389735.1443155	112159928.0974697
Com_1744_pos	3-Hydroxyisovalerylcarnitine	P	C12H23NO5	261.158	262.165	1.24643	[M+H]+	4.537	0.74	2	C18	Lipids and lipid-like molecules	Fatty Acyls	Fatty acid esters	99159-87-2""	HMDB0061189	Lipids and lipid-like molecules	Fatty Acyls	Fatty acid esters	_	_	_	LMFA07070041	Fatty Acyls [FA]	Fatty esters [FA07]	Fatty acyl carnitines [FA0707]	53915061	CC(C)(O)CC(=O)O[C@H](CC([O-])=O)C[N+](C)(C)C	IGLHHSKNBDXCEY-SECBINFHSA-N	1088417159.423078	460171920.2206031	728133706.2947016	1371473131.271536	1102050324.654953	216297013.5881956	1034254891.1026	315785033.9485017	579900649.57282	328373432.6787258	953763375.9140222	517048382.5812125	880891265.5443157	916864977.0901628	642250746.4241312	225447770.6083947	375007422.0047814	1083472297.905965	408145685.4733551	1161192594.540596
Com_3110_pos	(11Z)-Docos-11-enoylcarnitine	P	C29H55NO4	481.413	482.42	1.11809	[M+H]+	9.909	0.72	2	C18	Lipids and lipid-like molecules	Fatty Acyls	Fatty acid esters	#VALUE!	HMDB0241602	Lipids and lipid-like molecules	Fatty Acyls	Fatty acid esters	_	_	_	_	_	_	_	_	CCCCCCCCCCC=CCCCCCCCCCC(=O)OC(CC([O-])=O)C[N+](C)(C)C	NLQWXKWLWHLPMC-UHFFFAOYSA-N	107057282.2793766	24724691.40905444	7054974.299337254	30154466.00622798	18334881.70172237	45254880.2487746	99645315.87309057	272923081.6277761	2331208.900472166	50420550.34824298	42624834.17140328	19520733.01809952	6464244.872976179	86753979.22631738	11933503.06359482	66940972.20567951	13181882.42411318	6620753.045764435	16624187.72055979	16470728.15738654
Com_2079_pos	xi-16-Methyloctadecanoic acid	P	C19H38O2	298.287	299.294	0.55414	[M+H]+	10.414	0.64	2	C18	Lipids and lipid-like molecules	Fatty Acyls	Fatty acids and conjugates	#VALUE!	HMDB0038070	Lipids and lipid-like molecules	Fatty Acyls	Fatty acids and conjugates	_	_	_	LMFA01020016	Fatty Acyls [FA]	Fatty Acids and Conjugates [FA01]	Branched fatty acids [FA0102]	5282601	CCC(C)CCCCCCCCCCCCCCC(O)=O	PCGKIWPTIJPQHI-UHFFFAOYSA-N	41536285.76053917	20646189.99313924	22835362.67684044	21740339.43354785	6024917.900186364	26706306.30265908	26989887.38771001	46930195.5453352	4334758.595640379	7018496.023901767	28646079.53898239	36758772.79580692	4331569.469024117	29902296.19929285	40409492.92951409	55693599.54068445	31442123.77813377	9811575.013212465	17433754.03918363	14741891.21464254
Com_1902_pos	Mono(1-ethylhexyl) phthalate	P	C16H22O4	278.152	279.159	2.08641	[M+H]+	0.907	0.62	2	C18	Benzenoids	Benzene and substituted derivatives	Benzoic acids and derivatives	#VALUE!	HMDB0245642	Benzenoids	Benzene and substituted derivatives	Benzoic acids and derivatives	_	_	_	_	_	_	_	90900	CCCCCC(CC)OC(=O)C1=CC=CC=C1C(O)=O	SVRGUNPFMROZBU-UHFFFAOYSA-N	13025137.70553684	4884546.090380171	11778461.99907132	11190120.90421616	14236467.55151814	11946291.88877001	10745560.80590393	10539179.38192652	15370228.48006045	14618536.59872403	12061792.39770504	8444437.607922498	14002856.0159566	8721784.17798272	9446041.153574886	7916446.163917971	9713933.094354585	10422079.03613114	9340770.325901711	12180766.98716782
Com_3133_pos	LysoPC(16:1(9Z)/0:0)	P	C24H48NO7P	493.317	516.305	1.82284	[M+Na]+	8.726	0.72	2	C18	Lipids and lipid-like molecules	Glycerophospholipids	Glycerophosphocholines	76790-27-7""	HMDB0010383	Lipids and lipid-like molecules	Glycerophospholipids	Glycerophosphocholines	1-Acyl-sn-glycero-3-phosphocholine; 1-Acyl-sn-glycerol-3-phosphocholine; alpha-Acylglycerophosphocholine; 2-Lysolecithin; 2-Lysophosphatidylcholine; 1-Acylglycerophosphocholine	C04230	_	LMGP01050022	Glycerophospholipids [GP]	Glycerophosphocholines [GP01]	Monoacylglycerophosphocholines [GP0105]	24779461	CCCCCC\C=C/CCCCCCCC(=O)OC[C@@H](O)COP([O-])(=O)OCC[N+](C)(C)C	LFUDDCMNKWEORN-ZXEGGCGDSA-N	57696942.28049271	55344113.11380135	31171653.82515618	35674783.79484266	21793515.35584839	28154855.61334717	15152922.36768586	10180148.46840052	18520426.7604932	16332102.53904196	36013083.57831755	30515449.97431416	15467196.20808737	61546630.25362746	27193477.61320653	56838096.89624328	41672970.07028391	22918063.55929322	33001431.17075169	14249004.85419598
Com_2681_pos	(4Z)-Tetradec-4-enoylcarnitine	P	C21H39NO4	369.288	370.295	1.14124	[M+H]+	7.214	0.73	2	C18	Lipids and lipid-like molecules	Fatty Acyls	Fatty acid esters	#VALUE!	HMDB0241359	Lipids and lipid-like molecules	Fatty Acyls	Fatty acid esters	_	_	_	_	_	_	_	139917650	CCCCCCCCCC=CCCC(=O)OC(CC([O-])=O)C[N+](C)(C)C	YDCPEOZDPGEWSW-UHFFFAOYSA-N	315232587.0724172	103122387.072097	1.22889e+09	287243675.8089511	172547623.4349391	1126451955.511549	89035249.2811283	1408178400.877017	155867984.1748545	902738843.24103	156695892.179129	196299671.1250678	451763909.607096	1079622581.789819	556955579.6197655	88726904.23332186	78860555.07741636	606417478.0624455	321831768.7557542	653563987.5018853
Com_1054_pos	1H-Pyrazolo[4,3-b]pyridine	P	C6H5N3	119.048	120.057	8.23155	[M+H]+	4.913	0.64	2	C18	Organoheterocyclic compounds	Pyrazolopyridines	_	272-52-6""	HMDB0244900	Organoheterocyclic compounds	Pyrazolopyridines	_	_	_	_	_	_	_	_	21643653	N1N=CC2=C1C=CC=N2	AMFYRKOUWBAGHV-UHFFFAOYSA-N	26645511.49379028	40645722.10518493	7830130.70674543	31209705.3941467	38846299.52580918	25519536.56018966	32939818.51415806	33279942.42342882	41112802.83300175	35705135.98022004	31618312.15964717	24498623.50043356	37907159.57711752	10606451.30897677	17063691.24194148	25604803.3921169	12269783.62406733	52357935.03995115	14342924.50133482	41210578.67232049
Com_2287_pos	Asparaginyl-Tryptophan	P	C15H18N4O4	318.133	319.14	0.85221	[M+H]+	5.316	0.54	2	C18	Organic acids and derivatives	Carboxylic acids and derivatives	Amino acids, peptides, and analogues	#VALUE!	HMDB0028742	Organic acids and derivatives	Carboxylic acids and derivatives	Amino acids, peptides, and analogues	_	_	_	_	_	_	_	18218187	NC(CC(N)=O)C(=O)NC(CC1=CNC2=CC=CC=C12)C(O)=O	RGGVDKVXLBOLNS-UHFFFAOYSA-N	106914124.0797514	36028565.0876079	24919444.09210426	24785121.30214523	39924578.05532126	18225472.79447863	29086170.55194296	15258694.11900745	32506439.69394955	43640296.82322447	26123518.83361731	22258793.90158012	25754139.364169	16416690.13489483	34465047.62906254	8929299.209331274	16525277.29074427	23026531.50467192	25716458.82142941	34127253.13929971
Com_1654_pos	7Z,10Z-Hexadecadienoic acid	P	C16H28O2	252.209	253.216	1.90304	[M+H]+	1.061	0.52	2	C18	Lipids and lipid-like molecules	Fatty Acyls	Fatty acids and conjugates	28290-73-5""	HMDB0000477	Lipids and lipid-like molecules	Fatty Acyls	Fatty acids and conjugates	_	_	_	LMFA01030807	Fatty Acyls [FA]	Fatty Acids and Conjugates [FA01]	Unsaturated fatty acids [FA0103]	13932172	CCCCC\C=C/C\C=C/CCCCCC(O)=O	WPJGPAAPSBVXNU-HZJYTTRNSA-N	8943874.830017762	7778640.951942575	4849158.699318248	10466355.519098	11090173.51751175	10891381.12516089	10218960.51329901	7965922.973918307	7701118.674974353	12480526.43236801	9426396.952223407	10576195.7929071	13740513.17382572	6756580.08618935	3268581.606950868	8329899.521404176	7082185.293807426	9991052.306677405	8864140.92257826	12474102.42113579
Com_1645_pos	Alanyltyrosine	P	C12H16N2O4	252.111	253.118	1.37177	[M+H]+	4.856	0.65	2	C18	Organic acids and derivatives	Carboxylic acids and derivatives	Amino acids, peptides, and analogues	3061-88-9""	HMDB0028699	Organic acids and derivatives	Carboxylic acids and derivatives	Amino acids, peptides, and analogues	_	_	_	_	_	_	_	92946	C[C@H](N)C(=O)N[C@@H](CC1=CC=C(O)C=C1)C(O)=O	ALZVPLKYDKJKQU-XVKPBYJWSA-N	699138923.0914679	1204125626.159257	702443464.2956624	376538235.5719213	1214178554.002782	583994438.4530164	1138748174.659143	553411565.5948472	942382490.5188028	1023997347.445434	802496299.4470941	482071787.274896	946730230.7390096	276656845.1736006	669815612.7493727	539393626.7501388	564756019.8931222	678424137.6321211	715573713.1346154	653876065.5036955
Com_1600_pos	Leucylhydroxyproline	P	C11H20N2O4	244.142	245.149	1.96499	[M+H]+	4.798	0.5	2	C18	Organic acids and derivatives	Carboxylic acids and derivatives	Amino acids, peptides, and analogues	63912-01-6""	HMDB0028930	Organic acids and derivatives	Carboxylic acids and derivatives	Amino acids, peptides, and analogues	_	_	_	_	_	_	_	20847829	CC(C)C[C@H](N)C(=O)N1C[C@H](O)C[C@H]1C(O)=O	JCCZCUUYYHWRGX-VGMNWLOBSA-N	6440844.727941842	6415714.182715722	708866.474615381	814847.930464697	6065620.701556563	513659.5980667073	755151.5603885875	3259191.204114166	8626345.917162947	5754399.907377887	535437.1519796759	2145392.349436959	6086349.123161223	3986966.876441276	1507921.978375011	1240202.53055362	6783417.237550152	1497021.28429403	2033418.118176248	11878807.64532381
Com_2513_pos	Gibberellin A44	P	C20H26O5	346.178	347.186	1.58587	[M+H]+	8.741	0.71	2	C18	Lipids and lipid-like molecules	Prenol lipids	Diterpenoids	36434-15-8""	HMDB0036901	Lipids and lipid-like molecules	Prenol lipids	Diterpenoids	Gibberellin A44; Gibberellin 44	C12308	_	LMPR0104170030	Prenol Lipids [PR]	Isoprenoids [PR01]	C20 isoprenoids (diterpenes) [PR0104]	5460372	[H][C@@]12CC[C@]3(O)C[C@]1(CC3=C)[C@@H](C(O)=O)[C@@]1([H])[C@@]22CCC[C@@]1(C)C(=O)OC2	KSBJAONOPKRVRR-YTJHIPEWSA-N	33058754.73456813	27194546.84592807	28301521.67700176	37985503.03515395	29765485.26598434	28960452.74280082	25241454.42762675	19883305.40780585	36017644.39830389	25526845.10110257	18951731.82398264	16839701.07039897	39832839.49233022	8476580.29036463	11053321.56036915	18065234.93308064	6825728.515169041	17737286.41285446	15865189.23181812	12282362.38287229
Com_1849_pos	(4E)-3-Hydroxyhex-4-enoylcarnitine	P	C13H23NO5	273.158	274.164	1.66723	[M+H]+	5	0.69	2	C18	Lipids and lipid-like molecules	Fatty Acyls	Fatty acid esters	#VALUE!	HMDB0241670	Lipids and lipid-like molecules	Fatty Acyls	Fatty acid esters	_	_	_	_	_	_	_	_	CC=CC(O)CC(=O)OC(CC([O-])=O)C[N+](C)(C)C	JNWLVTSZGQYXIA-UHFFFAOYSA-N	54385155.71737723	9056683.313417291	209559363.9423954	41742037.27503728	37968786.23713644	39187573.58200295	15968178.68664538	54989689.82587464	47784299.05344997	46129818.88537064	34403412.2876014	33981206.32231618	14015521.73696441	89749468.51676042	56797725.03523773	74802637.39519127	23754550.79946269	69727758.65406476	45831753.25728364	97145474.00454576
Com_1586_pos	3-Oxotetradecanoic acid	P	C14H26O3	242.188	243.195	0.85057	[M+H]+	6.308	0.68	2	C18	Lipids and lipid-like molecules	Fatty Acyls	Fatty acids and conjugates	#VALUE!	HMDB0010730	Lipids and lipid-like molecules	Fatty Acyls	Fatty acids and conjugates	_	_	_	LMFA01060099	Fatty Acyls [FA]	Fatty Acids and Conjugates [FA01]	Oxo fatty acids [FA0106]	_	CCCCCCCCCCCC(=O)CC(O)=O	XLKOZYOVXNPWGT-UHFFFAOYSA-N	13518975.40202867	11012152.87351479	10939832.8047498	10793412.01217268	25547874.14448114	12003635.23936373	14699302.96459508	11017039.27626673	25129699.97102595	26035285.69234134	14618005.79402442	12073553.35224887	23949818.29329985	15003934.3655719	15579382.43514108	12150370.72264581	16231797.25434165	16008745.90938985	13433048.57617695	14954041.42499407
Com_1717_pos	1-Hexadecanethiol	P	C16H34S	258.238	259.245	1.37881	[M+H]+	9.462	0.52	2	C18	Organosulfur compounds	Thiols	Alkylthiols	#VALUE!	HMDB0243888	Organosulfur compounds	Thiols	Alkylthiols	_	_	_	_	_	_	_	_	CCCCCCCCCCCCCCCCS	ORTRWBYBJVGVQC-UHFFFAOYSA-N	51566288.81460209	30229303.28620838	39791100.55884689	74806675.55086255	89083518.1101941	47317627.09434012	51142643.61625811	27987505.505055	133450722.8065693	100711307.2049517	49669756.66882712	42666914.12646702	133609144.9642803	43095993.33001361	43223867.45110438	40861348.49444008	39179351.8086244	64010119.87383164	45378596.20543583	64821708.17057051
Com_1730_pos	4'-Hydroxyflurbiprofen	P	C15H13FO3	260.085	261.093	1.78579	[M+H]+	5.678	0.52	2	C18	Benzenoids	Benzene and substituted derivatives	Biphenyls and derivatives	52807-12-2""	HMDB0060917	Benzenoids	Benzene and substituted derivatives	Biphenyls and derivatives	_	_	_	_	_	_	_	157678	CC(C(O)=O)C1=CC(F)=C(C=C1)C1=CC=C(O)C=C1	GTSMMBJBNJDFRA-UHFFFAOYSA-N	2364555.154246691	1717492.583019548	2251913.150964915	2007288.712478571	3010456.985950989	2222086.536617238	4707829.629442413	3643776.333391603	1168080.063043508	2010080.020144119	2614137.78284095	316767.6743959126	2012294.839210256	318008.3587167507	1395976.515247165	891082.4222574268	1302486.081206941	1570483.041239096	1561472.573631732	2245038.571275091
Com_2067_pos	3,7,8,15-Scirpenetetrol	P	C15H22O6	298.142	299.149	1.13076	[M+H]+	6.638	0.58	2	C18	Lipids and lipid-like molecules	Prenol lipids	Sesquiterpenoids	128534-67-8""	HMDB0037560	Lipids and lipid-like molecules	Prenol lipids	Sesquiterpenoids	_	_	_	_	_	_	_	14587765	CC1=CC2OC3C(O)CC(C)(C33CO3)C2(CO)C(O)C1O	QNKGXSIDHDDDHD-UHFFFAOYSA-N	2251656.148838355	406019.1619918807	2179567.068447044	1879231.036956526	2780635.396294976	1935362.157007734	3645225.038780951	2501496.055997036	3014969.772316968	3154004.524793409	972650.3966006913	2999703.38237677	1443137.280734458	2633075.786289924	3369868.607765311	3321557.807561177	2943024.948342838	1233066.431668539	1779619.891846756	2862241.826641538
Com_1860_pos	4-Hydroxy-5-(phenyl)-valeric acid-O-sulphate	P	C11H14O6S	274.051	275.057	3.59379	[M+H]+	5.807	0.51	2	C18	Benzenoids	Benzene and substituted derivatives	_	#VALUE!	HMDB0059981	Benzenoids	Benzene and substituted derivatives	_	_	_	_	_	_	_	_	124202081	OC(CCC(=O)OS(O)(=O)=O)CC1=CC=CC=C1	ZCVMPBGBUWWKNR-UHFFFAOYSA-N	3558206.676142835	3674663.337838388	4480738.691302662	4601665.998562409	2816405.276538359	1938082.807707564	5189802.871460097	4288385.963054564	6187320.40742353	14831430.14092811	3829876.279522878	5375884.112544274	9641863.146460148	4997704.508374294	7293610.887613771	4895215.812026685	9180325.093990766	10771043.8518944	5112724.011630929	3392943.709906437
Com_1200_pos	colistin	P	C9H19NO	157.147	158.154	0.32147	[M+H]+	6.394	0.59	2	C18	Lipids and lipid-like molecules	Prenol lipids	Quinone and hydroquinone lipids	1066-17-7""	HMDB0014941	Organic Polymers	Polypeptides	_	_	_	_	_	_	_	_	_	CC[C@@H](C)CCCCC(N)=O	RLLKFWVYAKQELP-MRVPVSSYSA-N	420456523.1081988	359619544.6388535	393998651.868202	493151579.0491052	496430493.2880784	370268987.5225915	472592655.1659635	845295057.496888	718814567.2430239	1516121443.459169	422685510.5674181	467073914.6488801	893826875.4737016	460775173.3581417	425533362.0056989	374798394.7118328	362707474.6390682	750880324.4134108	362490589.240096	403559301.5293636
Com_2538_pos	Demethoxyfumitremorgin C	P	C21H23N3O2	349.179	350.186	0.4697	[M+H]+	5.34	0.61	2	C18	Nucleosides, nucleotides, and analogues	Pyrimidine nucleosides	_	#VALUE!	HMDB0029565	Organoheterocyclic compounds	Indoles and derivatives	Pyridoindoles	_	_	_	_	_	_	_	_	[H][C@@]12CCCN1C(=O)[C@]1([H])CC3=C(NC4=CC=CC=C34)[C@]([H])(C=C(C)C)N1C2=O	LQXCSIKDOISJTI-BZSNNMDCSA-N	764696853.6656209	19372503.35172048	34334835.26293746	53535756.20700163	61627325.37557568	17755958.14015974	12785619.1614773	8149256.599575461	11645462.86721989	31043452.64212073	4870781.946112836	5625265.023016066	24498032.94912197	9195119.415064048	15303271.51652622	27361834.80622963	9611696.0893333	11606999.50783065	11005892.74051268	6491942.918926883
Com_2554_pos	(Z)-5,8,11-trihydroxyoctadec-9-enoic acid	P	C18H34O5	330.241	353.229	1.28936	[M+Na]+	6.323	0.58	2	C18	Lipids and lipid-like molecules	Fatty Acyls	Fatty acids and conjugates	_	_	_	_	_	_	_	_	_	_	_	_	_	O=C(O)CCCC(O)CCC(O)C=CC(O)CCCCCCC	FITAKYVPWCVTII-QBFSEMIESA-N	90060914.25329602	133844664.8209264	191267379.8119327	211830800.8992118	149087590.1127419	78737659.13171928	215460109.0145211	97348345.59953386	124398919.3063661	240675551.7703077	95087601.58660991	146033464.6080751	154593275.7800766	117323866.5957874	272701296.7791384	88648656.07960944	137568408.4629745	106652354.6387556	110518469.2067265	89250392.24720795
Com_2432_pos	(2E,4E,12Z)-N-(2-methylpropyl)octadeca-2,4,12-trienamide	P	C22H39NO	333.303	334.31	1.13766	[M+H]+	10.183	0.61	2	C18	Lipids and lipid-like molecules	Fatty Acyls	Fatty amides	_	_	_	_	_	_	_	_	_	_	_	_	_	OC(=NCC(C)C)C=CC=CCCCCCCC=CCCCCC	PCWWIOUZYOPZHT-VBUSEHTESA-N	14312809.11242432	24457384.65395827	36472870.55200534	9076994.722060114	1473626.907306043	6386533.05031829	6388838.213176056	25215014.30768505	2606576.825622315	8794751.911866842	2304749.922626377	30028987.07588544	2794460.934163115	20122163.0761042	13494081.32636057	37014117.08574052	28150868.80503448	3730917.96940668	5728613.279721511	3065578.711935031
Com_1939_pos	3-hydroxy-2-octylpentanedioic acid	P	C13H24O5	260.162	283.151	1.14013	[M+Na]+	6.05	0.51	2	C18	Organic acids and derivatives	Hydroxy acids and derivatives	Medium-chain hydroxy acids and derivatives	_	_	_	_	_	_	_	_	_	_	_	_	_	O=C(O)CC(O)C(C(=O)O)CCCCCCCC	ROYIOVVKJBERGN-UHFFFAOYSA-N	21414378.16713073	28289989.44120448	36269571.12356563	39947285.71102383	35363702.35075624	29288787.52245563	34057812.74802223	28312569.19603496	43795091.61084876	43219310.01427262	42343696.52353732	29236482.06925293	52100401.03741425	32206339.86583105	45302302.36577147	36418270.74970181	53754522.11372841	35043902.25827345	53673116.74761771	28908022.83013649
Com_2293_pos	9-hydroxy-10,12-octadecadienoic acid	P	C18H32O3	296.235	319.224	0.7144	[M+Na]+	8.784	0.57	2	C18	Lipids and lipid-like molecules	Fatty Acyls	Lineolic acids and derivatives	_	HMDB0062652	Lipids and lipid-like molecules	Fatty Acyls	Lineolic acids and derivatives	_	_	_	LMFA02000152	Fatty Acyls [FA]	Octadecanoids [FA02]	Other Octadecanoids [FA0200]	_	O=C(O)CCCCCCCC(O)C=CC=CCCCCC	NPDSHTNEKLQQIJ-SIGMCMEVSA-N	142123513.8364367	567715824.4748453	789699054.2616299	649132583.7568926	274503172.6913274	133337894.8429505	608443840.0605949	264490786.7434116	125282211.853309	128366580.7571096	102139371.1971382	483038677.4012697	125289239.3131543	117448468.0961266	470173167.6449583	352190909.0311823	237755046.8263344	99333003.9703174	334604079.2220397	104735061.7517229
Com_2977_pos	Glutamyl-S-(C8H17O)-cysteinylglycine	P	C18H33N3O7S	435.204	436.211	1.26491	[M+H]+	5.835	0.52	2	C18	Organic acids and derivatives	Carboxylic acids and derivatives	Amino acids, peptides, and analogues	_	_	_	_	_	_	_	_	_	_	_	_	_	O=C(O)CN=C(O)C(N=C(O)CCC(N)C(=O)O)CSC(O)CCCCCCC	APSYQIWGNKNOQE-UHFFFAOYSA-N	5609067.889237866	2889958.631740447	15756211.63339486	15048483.56486338	13158852.66224643	4975134.265334514	10519907.84597261	9098679.976846367	7338767.910173864	11113988.0692809	20654435.69517884	11772259.3534114	17478120.17095832	22870409.80144761	48494627.02165293	12637074.3107824	10129742.86998344	16172184.64050708	28015310.03655671	10560276.06556405
Com_1139_pos	Isophorone	P	C9H14O	138.104	139.112	0.16343	[M+H]+	6.064	0.89	2	C18	Organic oxygen compounds	Organooxygen compounds	Carbonyl compounds	78-59-1""	HMDB0031195	Organic oxygen compounds	Organooxygen compounds	Carbonyl compounds	Isophorone; 1,1,3-Trimethyl-3-cyclohexene-5-one	C14743	_	_	_	_	_	6544	O=C1C=C(C)CC(C)(C)C1	HJOVHMDZYOCNQW-UHFFFAOYSA-N	54064667.03505613	48540881.56244821	82082651.84620169	66844321.20957661	68632221.48032981	54498645.61175212	97009390.84547944	48513317.54581707	79551364.19868757	67116164.83469933	50280095.09807399	49034955.41110041	80198009.82606582	41267327.19984548	54691012.67522629	45995385.67955092	51929374.32663795	49877504.1750074	49801446.73151894	51431825.51437134
Com_1634_pos	(+)-Lupanine	P	C15H24N2O	248.189	249.196	0.12558	[M+H]+	5.389	0.55	2	C18	Alkaloids and derivatives	Lupin alkaloids	Sparteine, lupanine, and related alkaloids	_	HMDB0304704	Alkaloids and derivatives	Lupin alkaloids	Sparteine, lupanine, and related alkaloids	Lupanine; (+)-Lupanine	C10772	map00960;map01064	_	_	_	_	119201	O=C1N2CC3CC(CN4CCCCC43)C2CCC1	JYIJIIVLEOETIQ-UHFFFAOYSA-N	3332072.937713087	3318088.676996278	2919095.659503763	2669506.82107379	4202678.392185983	3638364.969213313	3353880.469827419	2817204.343443628	6373463.174536015	2871872.603499995	3365015.261721716	3223759.188505203	7737405.681098429	3157396.723376887	2819091.800370316	4657286.064758957	3271956.028876419	4497262.426182206	2922172.495721852	2338431.436310639
Com_1265_pos	4-ETHYLOCTANOIC ACID	P	C10H20O2	172.146	173.154	0.45443	[M+H]+	1.066	0.61	2	C18	Lipids and lipid-like molecules	Fatty Acyls	Fatty acids and conjugates	165047-01-8""	HMDB0036136	Lipids and lipid-like molecules	Fatty Acyls	Fatty acids and conjugates	_	_	_	LMFA01030983	Fatty Acyls [FA]	Fatty Acids and Conjugates [FA01]	Unsaturated fatty acids [FA0103]	_	O=C(O)CCC(CC)CCCC	PWKJMPFEQOHBAC-UHFFFAOYSA-N	3522035.306915666	3410393.937018387	3365894.971180137	4644353.239399061	5384221.557877626	3220193.035682843	3591237.369921805	2453851.6524721	4106818.40476723	4234440.533888932	3047811.879458765	2240193.121753055	5045320.15372869	2348066.725466574	2376238.329440512	2054313.200936284	3291300.706118421	2774766.040661146	2464207.564093888	2475628.034611516
Com_3030_pos	Arachidonoyl-carnitine	P	C27H45NO4	447.335	448.341	1.48985	[M+H]+	8.006	0.91	2	C18	Lipids and lipid-like molecules	Fatty Acyls	Fatty acid esters	_	_	_	_	_	_	_	_	_	_	_	_	_	O=C([O-])CC(OC(=O)CCCC=CCC=CCC=CCC=CCCCCC)C[N+](C)(C)C	RBFQHRALHSUPIA-JTPUQHSZSA-N	260195658.2357899	187625167.4573868	487454042.9147861	164445469.557705	72390238.41598558	734794828.6504577	158037226.6614367	334389762.124079	26378948.79380865	63492698.92693914	172757337.4631521	88121311.56796311	68731322.45281263	683655130.0493306	156837420.9625981	283903355.1230337	67925166.3782979	176715619.2724098	54235544.56550453	173289285.1674868
Com_2001_pos	Adipoyl-carnitine	P	C13H23NO6	289.153	290.16	1.03905	[M+H]+	5.129	0.55	2	C18	Lipids and lipid-like molecules	Fatty Acyls	Fatty acid esters	_	_	_	_	_	_	_	_	_	_	_	_	_	O=C([O-])CC(OC(=O)CCCCC(=O)O)C[N+](C)(C)C	BSVHAXJKBCWVDA-SNVBAGLBSA-N	6374930.954363631	13949348.74602015	607766272.1541395	24002208.22496657	73107260.27557771	23068494.82856037	108991340.3752254	97689998.9566798	37580388.31333524	58819402.02348439	53618556.57682557	55530845.20188831	117720368.2395586	25727327.62057386	72890688.20819812	16465084.60294976	17661557.12376643	21137654.47617994	91845614.44060594	47854548.34386248
Com_1610_pos	Valeryl-carnitine	P	C12H23NO4	245.163	246.17	0.17442	[M+H]+	5.316	0.88	2	C18	Lipids and lipid-like molecules	Fatty Acyls	Fatty acid esters	_	_	_	_	_	_	_	_	_	_	_	_	_	O=C([O-])CC(OC(=O)CCCC)C[N+](C)(C)C	VSNFQQXVMPSASB-SNVBAGLBSA-N	450543893.4929012	114153651.0433392	654273667.0544813	240672358.1862426	701229771.2671921	437435115.9084675	893074366.2172351	352234018.1708089	428931372.4952257	94704762.7432527	346460445.938345	264293420.7667172	273519337.4755762	583832005.4407914	360599119.5685357	244405773.8069792	576656419.4966323	818817538.1912302	203009363.9913312	532598697.360027
Com_1424_pos	Propionyl-carnitine	P	C10H19NO4	217.131	218.139	0.68539	[M+H]+	3.368	0.93	2	C18	Lipids and lipid-like molecules	Fatty Acyls	Fatty acid esters	_	_	_	_	_	_	_	_	LMFA07070005	Fatty Acyls [FA]	Fatty esters [FA07]	Fatty acyl carnitines [FA0707]	_	O=C([O-])CC(OC(=O)CC)C[N+](C)(C)C	UFAHZIUFPNSHSL-MRVPVSSYSA-N	306853674.5781809	112124406.6091492	597366053.479571	322105363.9521546	436937935.3557425	180367305.0494815	688094542.5496118	468066149.2013192	993234298.0899212	164005206.3334562	512546268.1965165	818446129.8096024	423351009.0626878	1174950793.452731	1090492658.777602	351601535.3107286	525047671.5676752	838717901.1693348	290529422.3858169	364944646.5067729
Com_1561_pos	Pentaethylene glycol	P	C10H22O6	238.142	239.149	0.11263	[M+H]+	5.183	0.53	2	C18	Organic oxygen compounds	Organooxygen compounds	Ethers	4792-15-8""	HMDB0256256	Organic oxygen compounds	Organooxygen compounds	Ethers	_	_	_	_	_	_	_	62551	OCCOCCOCCOCCOCCO	JLFNLZLINWHATN-UHFFFAOYSA-N	215002407.430672	24121800.5633709	29854752.65488202	38124050.56520905	50449245.0569655	28628572.60126689	32257257.83414335	23614308.23539367	43270836.0295523	44524106.71167662	23637208.76644877	24495720.26381286	46975894.43671688	17089221.86985696	28439571.93636445	26819930.29910927	22092763.38123375	27328272.93960862	25433035.59824729	21565903.67932323
Com_1348_pos	Azacyclotridecan-2-one	P	C12H23NO	197.178	198.185	0.31641	[M+H]+	7.041	0.59	2	C18	Phenylpropanoids and polyketides	Macrolactams	_	947-04-6""	_	_	_	_	_	_	_	_	_	_	_	13690	OC1=NCCCCCCCCCCC1	JHWNWJKBPDFINM-UHFFFAOYSA-N	87050167.9519882	246323294.2121035	77826887.9199076	55122328.86969037	99257312.3755528	45204107.81954315	47174009.42548088	42060283.71830653	247445938.5571902	59855579.65847126	51083282.62891253	64261282.23137109	148069408.4682014	47834422.5814277	53798243.31224108	53127132.51603784	64006354.56201428	58539594.0579403	49785248.03424693	52443129.67597046
Com_1545_pos	1-Amino-2-methylanthraquinone	P	C15H11NO2	237.079	238.085	3.81837	[M+H]+	6.33	0.61	2	C18	Benzenoids	Anthracenes	Anthraquinones	82-28-0""	HMDB0243816	Benzenoids	Anthracenes	Anthraquinones	1-Amino-2-methylanthraquinone	C19320	_	_	_	_	_	6702	O=C1C=2C=CC=CC2C(=O)C3=C(N)C(=CC=C13)C	ZLCUIOWQYBYEBG-UHFFFAOYSA-N	2605288.822012147	3002952.084858695	867468.9441223101	5844875.375456338	6578034.177847658	5471161.51713294	2943961.029533225	2769626.039631013	8150848.391896565	5273162.706130252	2555933.331569141	2603907.405266044	5178401.247108121	1486418.914690488	2110392.229732034	2231218.542413433	2460736.564411887	1886772.005375594	1305100.251182705	2466955.221560926
Com_2807_pos	Dioctyl Phthalate	P	C24H38O4	390.277	391.283	2.26566	[M+H]+	1.029	0.7	2	C18	Benzenoids	Benzene and substituted derivatives	Benzoic acids and derivatives	24-38-4""	HMDB0251427	Benzenoids	Benzene and substituted derivatives	Benzoic acids and derivatives	Bis(2-ethylhexyl)phthalate; Di(2-ethylhexyl)phthalate; Dioctyl phthalate; DEHP	C03690	_	_	_	_	_	_	O=C(OCCCCCCCC)C=1C=CC=CC1C(=O)OCCCCCCCC	MQIUGAXCHLFZKX-UHFFFAOYSA-N	7834759.188952984	6985718.65637888	6837509.600887476	7454872.74677387	8502526.394422367	5649013.366999999	5686029.983617167	5056666.995057697	7673368.179289364	6131350.660563199	3930590.798089429	3584646.780674974	4980413.593705257	2477787.775933313	2898018.176502235	2100062.742156005	2656301.799531454	2012364.066977262	2737091.20049603	1568341.645476855
Com_1130_pos	Allopurinol	P	C5H4N4O	136.039	137.046	0.26865	[M+H]+	4.595	0.91	2	C18	Organoheterocyclic compounds	Pyrazolopyrimidines	Pyrazolo[3,4-d]pyrimidines	315-30-0""	HMDB0014581	Organoheterocyclic compounds	Pyrazolopyrimidines	Pyrazolo[3,4-d]pyrimidines	_	_	_	_	_	_	_	135401907	OC1=NC=NC2=NNC=C12	OFCNXPDARWKPPY-UHFFFAOYSA-N	1069020805.486928	1158500909.624782	1142423071.378268	1380605836.876252	1631743170.777477	1170833851.459121	1406663666.924215	990482088.730858	1690970370.411859	1447516968.821561	1361399007.695853	1145927898.654743	1363224897.494995	815506567.042263	1198243084.352507	840940991.5654947	996188975.1306477	1357683049.826408	1291323135.863258	1371711271.957792
Com_2724_pos	Remifentanil	P	C20H28N2O5	376.2	377.208	1.64958	[M+H]+	7.805	0.51	2	C18	Organic acids and derivatives	Carboxylic acids and derivatives	Amino acids, peptides, and analogues	132875-61-7""	HMDB0015036	Organic acids and derivatives	Carboxylic acids and derivatives	Amino acids, peptides, and analogues	Remifentanil	C08021	_	_	_	_	_	60815	O=C(OC)CCN1CCC(C(=O)OC)(N(C(=O)CC)C=2C=CC=CC2)CC1	ZTVQQQVZCWLTDF-UHFFFAOYSA-N	28873404.30466685	29644456.63651736	27138066.44357581	37444025.68903539	36982476.39771057	3.45922e+07	25092190.15664887	20771177.57935112	38568023.21874598	31828573.17499565	33378928.93381391	32857234.91725092	51594880.60101335	7634639.681274709	15706135.15485619	23373713.84157432	4305298.664869561	23645340.99703397	23450386.55047698	22291698.67693424
Com_2306_pos	Palmitoleoyl Ethanolamide	P	C18H35NO2	297.267	320.256	0.86192	[M+Na]+	8.013	0.94	2	C18	Organic nitrogen compounds	Organonitrogen compounds	Amines	_	HMDB0013648	Organic nitrogen compounds	Organonitrogen compounds	Amines	_	_	_	LMFA08040043	Fatty Acyls [FA]	Fatty amides [FA08]	N-acyl ethanolamines (endocannabinoids) [FA0804]	_	O=C(NCCO)CCCCCCCC=CCCCCCC	WFRLANWAASSSFV-FPLPWBNLSA-N	898303137.7813334	1433611431.934443	1366064660.073708	871817624.3450409	987470539.1364363	962569523.9969926	1269042459.890124	1207445182.129287	952182167.8552812	682841503.8087233	1005304244.078395	1093375449.273688	612110389.3637567	977922881.2558717	829695891.8980982	1440474324.387034	1165393375.485287	841766151.5213755	1479452863.51061	709125558.4085851
Com_2515_pos	ADENOSINE 5'-MONOPHOSPHATE	P	C10H14N5O7P	347.063	348.07	1.4068	[M+H]+	5.219	0.77	2	C18	Nucleosides, nucleotides, and analogues	Purine nucleotides	Purine ribonucleotides	_	HMDB0000045	Nucleosides, nucleotides, and analogues	Purine nucleotides	Purine ribonucleotides	AMP; Adenosine 5'-monophosphate; Adenylic acid; Adenylate; 5'-AMP; 5'-Adenylic acid; 5'-Adenosine monophosphate; Adenosine 5'-phosphate	C00020	map00230;map00908;map01060;map01065;map01070;map01100;map01110;map01130;map01523;map04022;map04024;map04068;map04150;map04151;map04152;map04211;map04740;map04742;map04923;map04924	_	_	_	_	_	O=P(O)(O)OCC1OC(N2C=NC=3C(=NC=NC32)N)C(O)C1O	UDMBCSSLTHHNCD-UHFFFAOYSA-N	11011509.38047196	15500989.57588928	12217417.73272118	16995096.41952421	19709252.88522204	12220341.41390601	14896344.36879248	11425769.42767694	18751613.96268374	12790303.23283723	13465670.0823552	12519065.77166956	15392453.10135137	12747077.62320868	10484323.87306683	11107633.28625756	10380568.88504148	10863947.07773246	10161747.41579653	9737336.663024442
Com_2931_pos	Denticulatin B	P	C23H40O5	396.288	419.276	1.52753	[M+Na]+	8.438	0.54	2	C18	Lipids and lipid-like molecules	Prenol lipids	Terpene glycosides	_	_	_	_	_	_	_	_	_	_	_	_	_	O=C(CC)C(C)C1OC(O)(C(C(=O)C(C)CC(=CCC)C)C)C(C)C(O)C1C	BFQWBQIYMSVPOL-MVDSRTOYSA-N	26187353.08819981	53888890.57997483	105334165.6964471	82014852.96493566	29758023.40713058	18207097.54706668	70324658.63110481	109387658.3459862	26226947.7716061	98751715.78137095	18785089.06601225	66273806.07239604	20774500.59175135	33886759.32215331	94353088.00173414	28581902.54938006	62629786.07472144	35413346.9623988	23628418.30183902	25576221.0495684
Com_2862_pos	Cetirizine N-Oxide	P	C21H25ClN2O4	404.15	405.157	2.33883	[M+H]+	7.776	0.62	2	C18	Benzenoids	Benzene and substituted derivatives	Diphenylmethanes	1076199-80-8""	_	_	_	_	_	_	_	_	_	_	_	45038602	O=C(O)COCCN1(=O)CCN(CC1)C(C=2C=CC=CC2)C3=CC=C(Cl)C=C3	IVDOUUOLLFEMJQ-UHFFFAOYSA-N	1460764.141897637	1522203.251415617	1186553.80503947	2178945.232253703	2212912.592664341	1225416.969002897	1922675.38142226	1906801.718426241	4882917.228690283	4030924.270526242	3006821.642853189	2928189.541363957	4496630.411718942	836121.4789951146	1607350.772868218	3353314.929380676	436863.3509617712	4162733.105190502	2602431.565245372	2493310.849564491
Com_3168_pos	N-(palmitoyl)-phytoceramide	P	C34H69NO4	555.523	556.53	0.80333	[M+H]+	10.615	0.78	2	C18	Lipids and lipid-like molecules	Sphingolipids	Ceramides	_	_	_	_	_	_	_	_	LMSP02030001	Sphingolipids [SP]	Ceramides [SP02]	N-acyl-4-hydroxysphinganines (phytoceramides) [SP0203]	_	CCCCCCCCCCCCCCCC(=O)NC(CO)C(C(CCCCCCCCCCCCCC)O)O	IVBULNXGVIHEKN-MVIDNBQJSA-N	19160999.31849963	29255999.30009822	21600414.12616634	11204405.46875459	1817808.513444489	12584939.8321538	5920909.965325505	15981012.18360899	3158060.498150196	3874084.022455429	7980440.138974336	18305056.20575096	2925900.393613341	15842741.83001523	13174072.45609844	24088863.01448382	25181787.39052188	7926898.41474098	9511356.912459884	7088246.873753484
Com_3141_pos	2-Oleoyl-sn-glycero-3-phosphocholine	P	C26H52NO7P	521.348	522.355	1.76537	[M+H]+	9.693	0.97	2	C18	Lipids and lipid-like molecules	Glycerophospholipids	Glycerophosphocholines	_	HMDB0061701	Lipids and lipid-like molecules	Glycerophospholipids	Glycerophosphocholines	_	_	_	LMGP01050082	Glycerophospholipids [GP]	Glycerophosphocholines [GP01]	Monoacylglycerophosphocholines [GP0105]	_	CCCCCCCCC=CCCCCCCCC(=O)OC(CO)COP(=O)([O-])OCC[N+](C)(C)C	SULIDBRAXVDKBU-PTGWMXDISA-N	910055733.0708588	1401324301.467272	890345563.3157653	315960611.7995881	154096795.5437395	534692814.8836632	310097514.6636822	567278797.4924674	89648464.90935984	316799020.9693059	468974582.5731654	464361363.0423414	99630147.73939463	2077308923.308022	554686938.9042155	1040950242.116306	824634900.9893408	463693950.8020625	522516115.1831839	312801743.6093038
Com_3139_pos	2-linoleoyllysophosphatidylcholine	P	C26H50NO7P	519.332	520.339	1.42984	[M+H]+	9.347	0.95	2	C18	Lipids and lipid-like molecules	Glycerophospholipids	Glycerophosphocholines	_	HMDB0061700	Lipids and lipid-like molecules	Glycerophospholipids	Glycerophosphocholines	_	_	_	_	_	_	_	_	CCCCCC=CCC=CCCCCCCCC(=O)OC(CO)COP(=O)([O-])OCC[N+](C)(C)C	LSUXCWJOIAWGOU-FTJOPAKQSA-N	123153246.2097395	108704006.0669865	144924636.7186151	77794949.2513559	58433540.46366306	48443271.64450148	56837366.48361214	102523096.7434248	23007807.13745836	38643261.19197992	154563196.8492356	111381389.0840328	14443963.27798015	371192458.0053443	208172949.4663488	87491873.38000634	127591897.1908489	56193402.79411492	162676187.9907467	100784075.7641879
Com_3043_pos	LysoPE(0:0/16:0)	P	C21H44NO7P	453.286	454.292	1.83652	[M+H]+	9.144	0.65	2	C18	Lipids and lipid-like molecules	Glycerophospholipids	Glycerophosphoethanolamines	_	HMDB0011473	Lipids and lipid-like molecules	Glycerophospholipids	Glycerophosphoethanolamines	_	_	_	LMGP02050036	Glycerophospholipids [GP]	Glycerophosphoethanolamines [GP02]	Monoacylglycerophosphoethanolamines [GP0205]	_	CCCCCCCCCCCCCCCC(=O)OC(CO)COP(=O)(O)OCCN	CKPBBEOJHAPPBT-HXUWFJFHSA-N	77708127.94520605	66782077.78844307	48485891.88003379	33964190.392169	13566629.47792176	35306771.16646211	25050975.75256189	215865700.0062913	6478974.855580151	37907159.38284715	50547837.94834649	44341460.92180027	3760301.981673042	722850593.3750297	77863960.26473409	65545148.67314158	33115787.45534258	52601378.3067246	62379879.02574261	54824743.18387466
Com_3027_pos	Asn-Leu-Leu-Ser	P	C19H35N5O7	445.254	446.26	1.95831	[M+H]+	5.418	0.52	2	C18	Organic acids and derivatives	Carboxylic acids and derivatives	Amino acids, peptides, and analogues	_	_	_	_	_	_	_	_	_	_	_	_	_	CC(C)CC(C(=O)NC(CO)C(=O)O)NC(=O)C(CC(C)C)NC(=O)C(CC(=O)N)N	LWXJVHTUEDHDLG-XUXIUFHCSA-N	12784500.71966222	4980753.969525955	6744069.932852574	5329569.205703925	12970410.59364682	4836969.220547906	3070296.283553344	3926470.953370194	4740245.660499859	18976637.85147602	6879731.80362534	5503613.263979144	5792113.057752014	3447946.283793108	7386594.62265627	1086800.47921276	3990017.037339902	3276744.797649399	4204951.034386598	7546218.490483827
Com_2758_pos	Succinyladenosine	P	C14H17N5O8	383.108	384.114	1.75482	[M+H]+	5.057	0.82	2	C18	Nucleosides, nucleotides, and analogues	Purine nucleosides	_	_	HMDB0000912	Nucleosides, nucleotides, and analogues	Purine nucleosides	_	_	_	_	_	_	_	_	_	C1=NC(=C2C(=N1)N(C=N2)C3C(C(C(O3)CO)O)O)NC(CC(=O)O)C(=O)O	VKGZCEJTCKHMRL-VWJPMABRSA-N	12378954.99020965	5994714.099113642	7475318.993710788	9702631.9471553	16380688.21971667	6222604.629211658	11917341.47998768	10534167.90541724	12431915.31442769	16951064.41699984	14434218.4174976	7129461.832273209	19301462.95263165	42410869.80414068	12289368.44101758	3310763.882334295	6140196.42283868	15177346.21833606	6901562.59081734	10433066.18543044
Com_2283_pos	Leu-Val-Ser	P	C14H27N3O5	317.195	318.202	0.54592	[M+H]+	5.432	0.84	2	C18	Organic acids and derivatives	Carboxylic acids and derivatives	Amino acids, peptides, and analogues	_	_	_	_	_	_	_	_	_	_	_	_	_	CC(C)CC(C(=O)NC(C(C)C)C(=O)NC(CO)C(=O)O)N	VKVDRTGWLVZJOM-DCAQKATOSA-N	6911399.243810673	4204195.72672168	6725493.461549616	5480599.035145732	10026734.33549603	5797470.31248723	2790334.618279593	5369474.903421941	7302133.008368391	29838710.53470397	9725736.37214725	6243125.156959803	8194079.471056635	2741069.282011026	5592541.033369891	2821484.141668383	5264776.295694714	9228449.474819038	8405397.452964384	10220139.28571873
Com_2040_pos	Lysylphenylalanine	P	C15H23N3O3	293.174	294.181	1.74654	[M+H]+	4.87	0.59	2	C18	Organic acids and derivatives	Carboxylic acids and derivatives	Amino acids, peptides, and analogues	_	HMDB0028958	Organic acids and derivatives	Carboxylic acids and derivatives	Amino acids, peptides, and analogues	_	_	_	_	_	_	_	_	C1=CC=C(C=C1)CC(C(=O)O)NC(=O)C(CCCCN)N	QCZYYEFXOBKCNQ-STQMWFEESA-N	3675519.285136988	6275869.27347794	3057818.495403928	3892696.840396269	5860328.279565913	2404942.375165757	3512202.662769751	1630456.046773374	5223341.486314039	5590838.289772911	3933621.081112313	2686279.593847913	4606476.290527207	2074778.174503988	6818472.157656643	3699092.608765938	3827335.715204413	4583267.972380374	7452377.952492191	4980024.901615024
Com_2037_pos	Phe-Ala-Gly	P	C14H19N3O4	293.138	294.144	1.35205	[M+H]+	5.244	0.66	2	C18	Organic acids and derivatives	Carboxylic acids and derivatives	Amino acids, peptides, and analogues	_	_	_	_	_	_	_	_	_	_	_	_	_	CC(C(=O)NCC(=O)O)NC(=O)C(CC1=CC=CC=C1)N	FPTXMUIBLMGTQH-ONGXEEELSA-N	13660373.93815499	10605058.98106787	10863101.88670483	24547369.63838169	30565948.11427196	19877256.56587048	13208218.00018126	21440971.34003223	21872962.60113014	44563229.32925589	31426819.37427483	22377619.94213979	23531779.01432425	10684251.25366772	19256798.57042764	6798437.846431742	15011575.49799343	21182422.65402493	16415468.83971981	26785979.4664239
Com_2022_pos	H-TRP-SER-OH	P	C14H17N3O4	291.122	292.129	0.98833	[M+H]+	5.316	0.85	2	C18	Organic acids and derivatives	Carboxylic acids and derivatives	Amino acids, peptides, and analogues	_	_	_	_	_	_	_	_	_	_	_	_	_	C1=CC=C2C(=C1)C(=CN2)CC(C(=O)NC(CO)C(=O)O)N	MYVYPSWUSKCCHG-JQWIXIFHSA-N	7803372.022865882	8072360.762247736	4436003.25966064	5609012.176119601	9149164.305831091	4982290.86079693	3894732.838445173	3972432.044630881	8395820.14503181	10383606.04399594	6346767.598702926	4096653.185511655	6987419.304168428	8033049.51486621	5913222.021844731	2542047.015868946	3331708.26651329	5751274.555171052	5527110.307355552	6079923.859346573
Com_1892_pos	Stearidonic acid	P	C18H28O2	276.209	277.216	1.34326	[M+H]+	7.704	0.91	2	C18	Lipids and lipid-like molecules	Fatty Acyls	Lineolic acids and derivatives	_	HMDB0006547	Lipids and lipid-like molecules	Fatty Acyls	Lineolic acids and derivatives	Stearidonic acid; 6,9,12,15-Octadecatetraenoic acid; (6Z,9Z,12Z,15Z)-Octadecatetraenoic acid	C16300	map00592;map01110	LMFA01030357	Fatty Acyls [FA]	Fatty Acids and Conjugates [FA01]	Unsaturated fatty acids [FA0103]	_	CCC=CCC=CCC=CCC=CCCCCC(=O)O	JIWBIWFOSCKQMA-LTKCOYKYSA-N	58475458.34592955	79624953.32953054	86820549.72311942	118117442.7641935	79598811.99253273	55989575.84560648	87210148.93278946	49888659.8563284	96077263.2512518	105170136.8690852	50797424.43871913	94500189.82702456	105070158.9471245	62127256.79686853	135539164.1885334	72693185.79806288	88781045.84878758	62967445.62671854	83751146.3358891	60666300.41934846
Com_1869_pos	Kaurane	P	C20H34	274.266	275.273	0.79141	[M+H]+	10.443	0.87	2	C18	Lipids and lipid-like molecules	Prenol lipids	Diterpenoids	_	_	_	_	_	_	_	_	_	_	_	_	_	CC1CC23CCC4C(CCCC4(C2CCC1C3)C)(C)C	IVZWRQBQDVHDNG-XWIHJEQYSA-N	143268450.6276865	209364838.4542072	188655216.6149445	78456398.27434118	22760177.35633688	90914939.6079895	69378007.37662502	209502768.71032	8683438.960894203	29085449.36958724	78989288.09415981	147354888.1174415	10154116.21055952	132946595.2815672	119340170.3637962	262104299.9415619	213650116.9127918	52170930.4184842	77310637.45336345	54696405.83635663
Com_1794_pos	H-Thr-Phe-OH	P	C13H18N2O4	266.127	267.134	0.86469	[M+H]+	5.273	0.87	2	C18	Organic acids and derivatives	Carboxylic acids and derivatives	Amino acids, peptides, and analogues	_	_	_	_	_	_	_	_	_	_	_	_	_	CC(C(C(=O)NC(CC1=CC=CC=C1)C(=O)O)N)O	IQHUITKNHOKGFC-MIMYLULJSA-N	37018890.75522738	55373410.80601524	17193201.32970943	69747976.30161259	85999981.61972715	42616157.0386857	40997137.32030105	47594075.97220322	82533060.79372941	104638065.5981444	63889684.5391263	47303890.77058426	61355398.08670411	32131545.45243411	64776763.14987299	17707820.05357878	41938486.91337337	58158936.96999372	51285603.83045015	61859963.38080069
Com_1755_pos	2-amino-1,3,4-tetradecanetriol	P	C14H31NO3	261.23	262.238	0.57058	[M+H]+	5.821	0.78	2	C18	Organic nitrogen compounds	Organonitrogen compounds	Amines	_	_	_	_	_	_	_	_	_	_	_	_	_	CCCCCCCCCCC(C(C(CO)N)O)O	QDBLJDVWLXPWOQ-UHFFFAOYSA-N	25560552.46938725	51084715.04634301	49739831.03168478	57351256.17890135	37823737.08786271	40875550.41048663	52539309.32827954	45377602.28874388	86528824.74597025	79380641.7328816	53143225.15582501	41952633.12036084	103891472.2523703	39715537.04064849	51432462.37961799	49543346.52726205	53222053.08061618	53182769.76083674	49849030.82037316	56104619.21154919
Com_1721_pos	H-Ile-Gln-OH	P	C11H21N3O4	259.153	260.16	0.45483	[M+H]+	5.115	0.82	2	C18	Organic acids and derivatives	Carboxylic acids and derivatives	Amino acids, peptides, and analogues	_	_	_	_	_	_	_	_	_	_	_	_	_	CCC(C)C(C(=O)NC(CCC(=O)N)C(=O)O)N	CNPNWGHRMBQHBZ-ZKWXMUAHSA-N	51909755.58033345	54679883.66141833	22821498.68686342	90619330.89890736	120922249.6565446	81181298.8150754	55121585.42742791	76999495.00219196	103186038.8335513	220757516.5624476	107400749.087904	71789867.44616365	112139724.5654952	42032510.63390543	80042897.35869691	26116876.15285902	63074035.37991922	92761446.20211948	70929886.07760128	129171478.3499426
Com_1603_pos	Ile Ile	P	C12H24N2O3	244.179	245.186	0.42612	[M+H]+	5.447	0.96	2	C18	Organic acids and derivatives	Carboxylic acids and derivatives	Amino acids, peptides, and analogues	_	_	_	_	_	_	_	_	_	_	_	_	_	CCC(C)C(C(=O)NC(C(C)CC)C(=O)[O-])[NH3+]	BCVIOZZGJNOEQS-XKNYDFJKSA-N	58512597.94684475	76195910.64229603	19651582.34425289	127462911.8701056	394423310.8036801	115016155.0562752	54462283.12742723	129040884.6113027	282686449.7695149	902145668.076943	115212061.6307671	129144545.1397818	269296568.8584925	74668124.89786415	257193698.419985	52064397.78454939	172308179.1799413	221927138.6892444	313900000.4829136	319179804.7828125
Com_1631_pos	H-Val-Met-OH	P	C10H20N2O3S	248.119	249.126	1.29443	[M+H]+	4.986	0.79	2	C18	Organic acids and derivatives	Carboxylic acids and derivatives	Amino acids, peptides, and analogues	_	_	_	_	_	_	_	_	_	_	_	_	_	CC(C)C(C(=O)NC(CCSC)C(=O)O)N	YSGSDAIMSCVPHG-YUMQZZPRSA-N	3762381.460765638	4105658.748430397	1209484.728182155	11350050.59545196	31901545.01760156	12471041.56277406	3392917.643347548	7487051.468636555	21729594.43896879	25465032.55322275	7166336.664989947	7058415.255652651	23862030.08204308	8547604.342583397	13189715.50288841	4475346.405392922	16635180.49567989	24684710.80949676	17470309.1245169	20623155.2881108
Com_1572_pos	Pirbuterol	P	C12H20N2O3	240.147	241.154	1.58769	[M+H]+	2.448	0.64	2	C18	Organoheterocyclic compounds	Pyridines and derivatives	Hydroxypyridines	_	HMDB0015407	Organoheterocyclic compounds	Pyridines and derivatives	Hydroxypyridines	Pirbuterol	C07807	_	_	_	_	_	_	CC(C)(C)NCC(C1=NC(=C(C=C1)O)CO)O	VQDBNKDJNJQRDG-UHFFFAOYSA-N	792096439.2063097	326779448.6891066	527509120.9031628	575854286.1834061	793964664.4371103	597218529.2686294	808158802.6799172	1295223258.579756	1167191052.174275	849072692.4779401	781272077.4796245	913841362.83653	575603088.2530062	12909392340.12935	932317721.0501477	639500947.291334	568842408.4266233	581599337.2559646	709409039.8271992	565905059.6612277
Com_1268_pos	Ionene	P	C13H18	174.141	175.148	0.65567	[M+H]+	1.024	0.5	2	C18	Benzenoids	Tetralins	_	475-03-6""	HMDB0059826	Benzenoids	Tetralins	_	_	_	_	_	_	_	_	_	CC1=CC2=C(C=C1)C(CCC2)(C)C	LTMQZVLXCLQPCT-UHFFFAOYSA-N	10932492.96214289	5790374.823926155	9819715.47026058	13965087.99869146	14051470.11427722	7833394.570255079	7584473.036784001	8793810.398446497	14821906.57567506	14038034.74664171	10113026.27626554	11002737.96397152	12148403.1203214	6705959.529611623	8163756.03391876	7812759.339859427	6309704.439636798	7726749.964390578	9244479.95916842	13618387.74914969
Com_1140_pos	Nona-2,6-dienal	P	C9H14O	138.104	139.112	0.48343	[M+H]+	0.965	0.66	2	C18	Organic oxygen compounds	Organooxygen compounds	Carbonyl compounds	_	HMDB0033857	Organic oxygen compounds	Organooxygen compounds	Carbonyl compounds	Nona-2,6-dienal; 2,6-Nonadienal, (2E,6Z)-	C08499	_	LMFA06000117	Fatty Acyls [FA]	Fatty aldehydes [FA06]	_	_	CCC=CCCC=CC=O	HZYHMHHBBBSGHB-ODYTWBPASA-N	37099958.13439871	33882683.07524303	31506303.75278316	43546128.19903896	46899278.33235243	47918659.17888048	51652494.79098486	35646057.6020566	56087489.1503278	50071472.53217454	41695735.53779081	50211760.93243284	51700843.40673541	30409249.18777217	40981903.93079089	31874680.99155477	29123415.0536513	37855775.85303213	43009945.1651706	56183998.0871569
Com_1036_pos	4-Vinylcyclohexene	P	C8H12	108.094	109.102	3.28281	[M+H]+	5.577	0.92	2	C18	Hydrocarbons	Unsaturated hydrocarbons	Olefins	100-40-3""	HMDB0246592	Hydrocarbons	Unsaturated hydrocarbons	Olefins	4-Vinylcyclohexene; 4-Vinyl-1-cyclohexene	C19310	_	_	_	_	_	_	C=CC1CCC=CC1	BBDKZWKEPDTENS-UHFFFAOYSA-N	48849681.87643345	69412486.44236712	50851001.9435356	54057195.78127398	114428218.128562	49764949.51564594	114131285.3294696	51944637.24534573	139608885.6659268	72167362.2751927	82828677.39265895	94136894.21643792	94600811.47922176	34707324.45303731	48166283.11788183	47441375.78730668	58233700.18811388	93924231.3359075	61879887.24098915	51679039.81786326
Com_2800_pos	Ala-Leu-Val-Ser	P	C17H32N4O6	388.232	389.239	1.3147	[M+H]+	5.129	0.53	2	C18	Organic acids and derivatives	Carboxylic acids and derivatives	Amino acids, peptides, and analogues	_	_	_	_	_	_	_	_	_	_	_	_	_	CC(C)CC(C(=O)NC(C(C)C)C(=O)NC(CO)C(=O)O)NC(=O)C(C)N	OMFMCIVBKCEMAK-CYDGBPFRSA-N	8336938.916007316	10341472.64374825	7895006.538239071	10317323.86705777	12692712.50308954	6388355.630016143	8704380.417779043	8989206.293351704	11681948.43116902	17191532.78469885	9507692.59128949	7839723.814250053	9991788.245267283	5559968.115387869	12533317.69526777	4983547.531027598	7091144.557117411	10090081.18988432	7522156.514388624	10473788.33202464
Com_2544_pos	4,4-Difluoropregn-5-ene-3,20-dione	P	C21H28F2O2	350.206	351.214	2.18782	[M+H]+	7.445	0.57	2	C18	Lipids and lipid-like molecules	Steroids and steroid derivatives	Pregnane steroids	_	_	_	_	_	4,4-Difluoropregn-5-ene-3,20-dione	C15152	_	_	_	_	_	_	CC(=O)C1CCC2C1(CCC3C2CC=C4C3(CCC(=O)C4(F)F)C)C	OTTUKNSDVUSPGW-WOEIGVFJSA-N	11636858.15827491	17033884.25125022	22979957.44907185	25871266.79784175	16684618.25871419	8975809.359521415	26925748.72865242	9431744.50191306	24571966.13427532	16583216.17062501	10547343.99784538	15890812.63782203	19897277.12367247	8687133.778354345	30255191.56254634	10326922.54843158	20039171.15808734	9393117.02962122	15191081.07309798	10856950.05743046
Com_2388_pos	Carnosol	P	C20H26O4	330.183	331.19	1.92243	[M+H]+	8.093	0.65	2	C18	Lipids and lipid-like molecules	Prenol lipids	Terpene lactones	5957-80-2""	HMDB0002121	Lipids and lipid-like molecules	Prenol lipids	Terpene lactones	Carnosol	C09069	_	_	_	_	_	_	CC(C)C1=C(C(=C2C(=C1)C3CC4C2(CCCC4(C)C)C(=O)O3)O)O	XUSYGBPHQBWGAD-PJSUUKDQSA-N	14555231.28307008	14127817.35674122	10846853.8882522	16559167.21778317	19131855.5824966	14930777.81773806	13472120.1651952	10142221.00699561	18836037.99270117	20621388.03858221	19104686.40692253	17889571.82267356	32719975.65064853	4013701.534866619	9161472.440090464	14059194.86538583	3439344.126952614	14547513.28883229	14577903.37252986	13833386.5045789
Com_2339_pos	Linoleamide MEA	P	C20H37NO2	323.282	324.289	1.76613	[M+H]+	8.093	0.59	2	C18	Organic nitrogen compounds	Organonitrogen compounds	Amines	_	HMDB0012252	Organic nitrogen compounds	Organonitrogen compounds	Amines	_	_	_	LMFA08040004	Fatty Acyls [FA]	Fatty amides [FA08]	N-acyl ethanolamines (endocannabinoids) [FA0804]	_	CCCCCC=CCC=CCCCCCCCC(=O)NCCO	KQXDGUVSAAQARU-HZJYTTRNSA-N	26072089.17088987	59494620.61651181	55786169.08293325	25573372.02050513	13636693.03974231	34323942.40112085	64263865.10363512	79665508.311786	18330588.62722185	23145676.46950252	60416876.30503119	48591087.28494158	6947971.036207732	41817423.35923795	37490876.31658247	103349840.1918749	59043781.94029425	40713410.74733002	99217713.54000127	38827635.20037015
Com_2240_pos	Longithorone K	P	C21H28O2	312.209	313.216	2.22962	[M+H]+	8.798	0.61	2	C18	Lipids and lipid-like molecules	Prenol lipids	Diterpenoids	_	_	_	_	_	_	_	_	_	_	_	_	_	CC1=CCCC(=CCC2=CC(=O)C(CC(=CCC1)C)CC2=O)C	AQTXQYBXCGBTNS-YINBKLDKSA-N	16456520.36411853	16132974.70888134	14349583.23262787	18692019.43125142	12362382.28957768	14852728.34171496	11944796.5625196	10869149.60709112	19318264.45102175	19346018.21591063	13350967.91182253	19878400.6926832	24377246.72127841	4233563.740468958	5953694.677856875	19612545.27131958	1760680.073640602	10075405.35158778	8201295.251881211	10354001.28732025
Com_2047_pos	Tyr Leu	P	C15H22N2O4	294.158	295.165	1.15935	[M+H]+	5.36	0.72	2	C18	Organic acids and derivatives	Carboxylic acids and derivatives	Amino acids, peptides, and analogues	_	_	_	_	_	_	_	_	_	_	_	_	_	CC(C)CC(C(=O)O)NC(=O)C(CC1=CC=C(C=C1)O)N	AUEJLPRZGVVDNU-UHFFFAOYSA-N	23803160.8173883	19750860.01891013	24210109.2634352	34578824.70628696	23261151.625756	19986600.70560496	13328926.27988725	20765117.58093222	22962313.41198042	50618216.51910701	38139740.63496704	21550634.75689326	27934608.20244823	10363636.20628035	19493383.59901605	5924268.019486032	17869464.6120723	20405619.77894765	21895081.43485328	38921266.66743117
Com_1891_pos	6Z,8E,10E,12Z-Octadecatetraenoic acid	P	C18H28O2	276.209	277.216	1.01462	[M+H]+	7.084	0.91	2	C18	Lipids and lipid-like molecules	Fatty Acyls	Lineolic acids and derivatives	_	_	_	_	_	_	_	_	LMFA02000353	Fatty Acyls [FA]	Octadecanoids [FA02]	Other Octadecanoids [FA0200]	_	CCCCCC=CC=CC=CC=CCCCCC(=O)O	RFUWLZKZDWRDDA-MNQUYVSVSA-N	115248512.4544814	102842343.7204894	106862010.9437644	107224109.9264974	149751646.4088169	112918207.4319272	180252037.2577445	138883424.9419274	256111711.7958165	150876904.0102811	164718158.967593	157946960.1785336	224516045.4684296	91434060.7351233	165646635.1135409	182769533.8378503	97437629.40068074	167687166.7407002	216834673.6580484	131851707.3804557
Com_1727_pos	H-Lys-Leu-OH	P	C12H25N3O3	259.19	260.197	0.41056	[M+H]+	5	0.64	2	C18	Organic acids and derivatives	Carboxylic acids and derivatives	Amino acids, peptides, and analogues	_	_	_	_	_	_	_	_	_	_	_	_	_	CC(C)CC(C(=O)O)NC(=O)C(CCCCN)N	ATIPDCIQTUXABX-UWVGGRQHSA-N	6415597.832127557	1719872.754258175	1896397.58280175	330699.1931815218	2107318.365894132	884425.8646572132	185056.8899827071	1985074.053894637	1748894.536993972	19471467.59819146	2138480.389318279	1282768.060482297	1150258.592100303	484172.8759383464	1278729.509293298	275762.4217110892	753230.3802329709	1307744.458870499	1603418.805105838	2125402.011350876
Com_1529_pos	Callicarpenal	P	C16H26O	234.198	235.206	0.53908	[M+H]+	7.97	0.91	2	C18	Organic oxygen compounds	Organooxygen compounds	Carbonyl compounds	_	_	_	_	_	_	_	_	_	_	_	_	_	CC1CCC2(C(C1(C)CC=O)CCC=C2C)C	MPWIIQYWQOBNKS-UGUYLWEFSA-N	8002944.374748907	17606037.5055428	23376970.03189326	22413544.63912739	8963139.079706758	7172315.919188496	21755168.00293045	7918298.809886538	14076878.03545075	16508911.40720276	9955749.02123635	21639502.47882101	19584007.22963781	9474347.586971585	34116776.13857492	12269085.46256871	23588759.33709236	9114891.866281193	14019369.32698968	11858271.7120469
Com_1514_pos	Leu-Thr	P	C10H20N2O4	232.142	233.15	0.42238	[M+H]+	5.164	0.57	2	C18	Organic acids and derivatives	Carboxylic acids and derivatives	Amino acids, peptides, and analogues	_	HMDB0028939	Organic acids and derivatives	Carboxylic acids and derivatives	Amino acids, peptides, and analogues	_	_	_	_	_	_	_	_	CC(C)CC(C(=O)NC(C(C)O)C(=O)O)N	LRKCBIUDWAXNEG-CSMHCCOUSA-N	57573676.64418393	75957701.62075174	20274614.0471713	84378936.08220154	139508955.6381663	75376718.66733941	50804560.87643535	52627056.47348925	110072188.5214233	159671131.0465789	77896453.23458678	47665131.94415765	123499288.9627724	56186543.58508853	71034905.38293849	25067341.72244399	52712131.6427805	87718719.40666738	67777894.8799707	111749744.9845987
Com_1441_pos	7-HYDROXY-DL-TRYPTOPHAN	P	C11H12N2O3	220.085	221.092	1.01196	[M+H]+	5	0.79	2	C18	Organoheterocyclic compounds	Indoles and derivatives	Indolyl carboxylic acids and derivatives	52899-02-2""	_	_	_	_	_	_	_	_	_	_	_	_	C1=CC2=C(C(=C1)O)NC=C2CC(C(=O)O)N	VQSRKJZICBNQJG-UHFFFAOYSA-N	8282534.515188957	8922119.332958339	8284066.147305464	5440576.162877615	10977060.90225259	4094863.39081641	7086380.99545498	8673124.50072614	11630639.03011784	11309219.51184443	14220045.13220901	7165460.143428896	6948284.341484898	27778523.18659042	10908676.5114268	11650082.02465576	10811535.41377744	7937225.419872734	17267054.77051778	6588097.641334671
Com_1430_pos	H-Ser-Leu-OH	P	C9H18N2O4	218.127	219.134	0.18244	[M+H]+	5.086	0.82	2	C18	Organic acids and derivatives	Carboxylic acids and derivatives	Amino acids, peptides, and analogues	_	_	_	_	_	_	_	_	_	_	_	_	_	CC(C)CC(C(=O)O)NC(=O)C(CO)N	NFDYGNFETJVMSE-BQBZGAKWSA-N	136218345.3394546	141068924.9079848	58659899.2703063	142583721.7382177	282820663.8259417	132810500.931646	90755914.6948161	104052948.6170831	246616793.4864438	311202001.3410692	147991069.7700864	86816736.41246495	188507719.4467804	99826442.52177297	117546799.0076363	45075678.30434325	91431920.49476892	144719284.0909887	126213213.0091959	166894050.7086353
Com_1314_pos	3,6-Dihydrochamazulene	P	C14H18	186.141	187.148	0.6277	[M+H]+	1.075	0.6	2	C18	Lipids and lipid-like molecules	Prenol lipids	Sesquiterpenoids	_	HMDB0036471	Hydrocarbons	Unsaturated hydrocarbons	Branched unsaturated hydrocarbons	_	_	_	_	_	_	_	_	CCC1=CC2=C(CC=C2C)C(=CC1)C	NVMJWYJTLVURAS-UHFFFAOYSA-N	6300867.198545323	6564402.865770721	6587673.766592906	7480049.326661357	8840425.920098577	5950454.457577934	3899862.068787035	3919590.851159658	8654855.111852448	6507885.899694404	4726298.546125273	5060891.856755436	5198682.482090055	3461210.372846125	2753348.964569175	2388223.031753669	3970723.411091978	1887688.134551679	3756339.029979213	4336609.615742296
Com_1281_pos	Limonenecarboxylic acid	P	C11H16O2	180.115	181.122	0.53537	[M+H]+	1.068	0.53	2	C18	Lipids and lipid-like molecules	Prenol lipids	Monoterpenoids	_	_	_	_	_	_	_	_	_	_	_	_	_	CC1=CCC(CC1)C(=CC(=O)O)C	KENWRRUSJKMXOL-PCYYEKQGSA-N	15389158.35493519	7623111.624482417	5799561.12711578	17251639.42912083	18384446.01007261	15180126.86908224	17564313.60281222	5950081.605511961	21744323.5358002	17068788.71957986	6335460.869574363	14968144.71821062	18383972.66894022	10461331.08769646	12726986.56942101	9857493.032173576	10638346.26205371	11517261.29134162	11493277.50256879	14827238.75285384
Com_1229_pos	2-Hydroxy-3-phenylpropenoate	P	C9H8O3	164.047	165.055	0.31393	[M+H]+	2.52	0.81	2	C18	Benzenoids	Benzene and substituted derivatives	Phenylpyruvic acid derivatives	_	HMDB0012225	Benzenoids	Benzene and substituted derivatives	Phenylpyruvic acid derivatives	2-Hydroxy-3-phenylpropenoate; enol-Phenylpyruvate; enol-Phenylpyruvic acid; enol-alpha-Ketohydrocinnamic acid	C02763	map00360	_	_	_	_	_	C1=CC=C(C=C1)C=C(C(=O)O)O	DEDGUGJNLNLJSR-VURMDHGXSA-N	1026538237.239989	1656034102.240001	1062262918.396366	900729061.141504	1427235290.493093	1077131148.04693	1337128950.705033	1197758011.939546	1409931753.620138	1837735914.964464	1250320347.465612	807736048.7988057	1343215163.511462	985498683.2791356	1143784555.605226	1246900580.075403	1038873580.313506	1742431100.499015	1286555042.280616	1170473946.068079
Com_1209_pos	Trinoranastreptene	P	C12H16	160.125	161.132	1.17691	[M+H]+	1.024	0.56	2	C18	Hydrocarbons	Unsaturated hydrocarbons	Branched unsaturated hydrocarbons	_	_	_	_	_	_	_	_	_	_	_	_	_	CC1=CCC2C13C2(CCC=C3)C	GOAGZWVCKOCSLC-SDDRHHMPSA-N	11364464.33335512	10426351.00836885	10587891.50259886	15212613.49892566	14084875.51948807	12994815.17231018	14157813.74438126	9874809.415565526	14272479.65014761	14664692.18942809	10899315.25116479	11932108.63951702	1.28306e+07	6780194.973074426	5082444.815478761	8945742.3596631	9245353.192360165	6461362.705758484	13097007.63931925	14177066.34301488
Com_1203_pos	1,5-Naphthalenediamine	P	C10H10N2	158.084	159.092	0.05928	[M+H]+	5.244	0.71	2	C18	Benzenoids	Naphthalenes	_	_	HMDB0244231	Benzenoids	Naphthalenes	_	1,5-Naphthalenediamine	C19463	_	_	_	_	_	_	C1=CC2=C(C=CC=C2N)C(=C1)N	KQSABULTKYLFEV-UHFFFAOYSA-N	127546789.332105	190456340.1639785	160334538.2308547	156210180.7555407	221349036.2207494	119464683.5613151	202403029.863984	153705045.1810923	188685753.0838564	181607129.8259808	208853430.6750913	142926343.8957828	180473520.179861	114606152.5307754	174586465.0162646	141070381.8192551	151842787.2134176	225369428.2221129	168004601.289918	142946496.7981625
Com_1177_pos	Hormodirene	P	C11H16	148.125	149.132	0.58925	[M+H]+	9.086	0.75	2	C18	Hydrocarbons	Unsaturated hydrocarbons	Olefins	_	_	_	_	_	_	_	_	_	_	_	_	_	CCC=CC=CC1CC1C=C	IUJUNEVKAIOLIM-KTZMQNSUSA-N	71825067.85274272	89076037.1032822	98661719.99594812	55829218.78424489	12338997.92094852	91856760.59684227	80088800.87420575	104472603.8867815	16295471.19098252	41518037.89903044	80023088.66229331	109917257.3048131	25997367.5882533	88775027.426145	79976507.65291074	140524180.4617189	106179250.8040481	69107509.52005342	98652525.6875627	77049884.86957718
Com_1171_pos	Dehydrocarvacrol	P	C10H12O	148.089	149.096	0.42203	[M+H]+	6.638	0.77	2	C18	Organic oxygen compounds	Organooxygen compounds	Enols	_	_	_	_	_	_	_	_	_	_	_	_	_	CC1=C(C=C(C#C1)C(C)C)O	KSIXMMXMGWYJHM-UHFFFAOYSA-N	849950743.3765458	574155881.3105395	787092307.8985863	1011274130.969102	444073052.0177674	802986928.7592542	773577032.6099272	664604753.7695674	903378868.9804308	970976481.1126596	502243098.4452101	762871041.4301448	737227668.1245122	622092466.6135417	725733527.1370803	750353779.3347553	806473922.2169603	462650747.3649514	576713550.7697932	765150471.9644891
Com_1134_pos	2-Isopropylphenol	P	C9H12O	136.089	137.096	0.4958	[M+H]+	1.083	0.67	2	C18	Benzenoids	Benzene and substituted derivatives	Cumenes	_	HMDB0032029	Benzenoids	Benzene and substituted derivatives	Cumenes	_	_	_	_	_	_	_	_	CC(C)C1=CC=CC=C1O	CRBJBYGJVIBWIY-UHFFFAOYSA-N	21119682.46885521	18853260.13394658	16874156.45636573	22947490.42793633	22239590.90314189	17996695.11562869	20975463.31636843	9401822.739915311	12290337.89218374	9707500.206079029	18532933.81230784	15871819.58608783	23883179.18148758	13573415.40279902	14329399.46510863	13193239.85396622	14091941.16001306	15151005.53001331	15732472.03610758	19619885.17144366
Com_1049_pos	Benzofuran	P	C8H6O	118.042	119.049	1.77527	[M+H]+	2.52	0.78	2	C18	Organoheterocyclic compounds	Benzofurans	_	_	HMDB0032929	Organoheterocyclic compounds	Benzofurans	_	Benzofuran	C14512	_	_	_	_	_	_	C1=CC=C2C(=C1)C=CO2	IANQTJSKSUMEQM-UHFFFAOYSA-N	370259267.3880615	595196615.2016366	305052767.4696189	251844446.2958926	514586438.8112405	330029665.7035531	492679965.7539383	369221145.8259974	507097093.3148647	653235043.5933018	443277873.3168969	299944597.4444025	385433658.9094819	356678913.3943288	401473566.02428	449131259.048813	376699344.8549231	632073459.2268609	456897459.6217696	409388857.8624205
Com_1033_pos	Bicyclo[4.2.0]octa-1,3,5-triene	P	C8H8	104.063	105.07	2.9217	[M+H]+	6.337	0.91	2	C18	Benzenoids	_	_	_	_	_	_	_	_	_	_	_	_	_	_	_	C1CC2=CC=CC=C21	UMIVXZPTRXBADB-UHFFFAOYSA-N	600278713.5759438	431168959.5329994	465467464.9528086	697010123.8835502	708528348.2025663	577631125.8582072	566737638.9514647	523166232.5266709	910028284.6161662	730674101.3008864	575894783.0810113	510029316.3181568	1033993800.407203	457643758.1762727	547316452.9711047	553033416.2296363	564488923.7999933	591879179.0266123	536027860.5676329	570974258.1299589
Com_3119_pos	Vinylamycin	P	C26H43N3O6	493.315	494.323	1.3693	[M+H]+	8.74	0.87	2	C18	Organic acids and derivatives	Peptidomimetics	Depsipeptides	_	_	_	_	_	_	_	_	_	_	_	_	_	CCCCCCC(C)C1C(C(=O)NC(=C)C=CC(=O)NC(C(=O)NC(C(=O)O1)C(C)C)C)CCO	ONGSLGFACDWAIV-OIXFFAKGSA-N	99539303.74191394	82574018.37872937	54881289.84414679	65132831.73389708	54432230.50728326	42082111.60858794	32628206.03472992	30319056.08137456	21346444.1356898	27284387.50167448	45500953.67274435	41258082.47483115	23859344.10607084	107004852.5163704	51814039.20323939	99328504.42599952	28269775.38289995	62298619.28838427	62854983.62984849	31204588.53441148
Com_2879_pos	Woodhousin	P	C21H28O8	408.178	409.186	1.66126	[M+H]+	5.244	0.6	2	C18	Lipids and lipid-like molecules	Prenol lipids	Terpene lactones	_	_	_	_	_	_	_	_	_	_	_	_	_	CC1=CC2C(C(CC3(CC(C1(O3)O)OC(=O)C)C)OC(=O)C(C)C)C(=C)C(=O)O2	FFEWGNMVSRKASV-JMWXPFDVSA-N	9272507.511055805	19050773.18634235	14826886.23408066	13967037.45199346	22198872.25406648	7611624.576114349	24761267.59442164	12689460.00186335	16874284.50451934	14617156.10260645	21669408.72754896	12243061.84002961	12549012.36341334	8644146.700478844	17614584.3625687	12534795.74203903	12311109.70510081	23820690.87105715	15118672.60088574	10801046.28145017
Com_2643_pos	2-amino-1,3,4,5-icosanetetrol	P	C20H43NO4	361.319	362.326	1.58132	[M+H]+	6.71	0.81	2	C18	Organic nitrogen compounds	Organonitrogen compounds	Amines	_	_	_	_	_	_	_	_	_	_	_	_	122391237	CCCCCCCCCCCCCCCC(C(C(C(CO)N)O)O)O	ILMFJEORWZZXPC-UHFFFAOYSA-N	317321996.0433649	296768173.6918981	264127883.9570804	266849415.9378383	359114627.5223306	358034310.9415169	256119388.186867	278128128.4470036	385065813.1721767	353364408.6038587	285971430.4313559	384692120.0868362	312982675.6093101	307775129.6673254	330491590.9868972	312943521.984603	324423985.9948575	267329211.2170558	362774608.6287957	290584620.138768
Com_2048_pos	MF-EA 705alpha	P	C20H22O2	294.162	295.17	1.50901	[M+H]+	6.473	0.6	2	C18	Benzenoids	Benzene and substituted derivatives	Phenylpropenes	_	_	_	_	_	_	_	_	_	_	_	_	_	CC1=CC(=C(C=C1)C(=CC=CC=CCC(=O)O)C)C=CC=C	UZABAGXNNGEDIF-FCPMNKIOSA-N	56803070.93387144	59264878.61345969	58997921.68560085	71625518.20906661	97599207.3107581	74423840.96362352	66571241.26318127	55435866.67422821	119049930.5166766	196095581.0004969	66943978.14767099	59225985.94590889	106098328.4165449	51715373.37917555	57216495.1202999	56963945.82550144	64851257.4180608	75288238.26428851	76534980.45024225	72529648.03610317
Com_1834_pos	Axerophthene	P	C20H30	270.235	271.242	1.8286	[M+H]+	8.698	0.63	2	C18	Lipids and lipid-like molecules	Prenol lipids	Sesquiterpenoids	_	_	_	_	_	_	_	_	LMPR0104020002	Prenol Lipids [PR]	Isoprenoids [PR01]	C20 isoprenoids (diterpenes) [PR0104]	_	CC=C(C)C=CC=C(C)C=CC1=C(CCCC1(C)C)C	IDMGVRDNZFQORW-JWBAUCAFSA-N	1278577.952508951	1585160.085272871	537653.6093294577	1957934.87871184	1971471.286012195	2597582.362809612	1211277.882159835	1441489.547633551	5102255.293214109	2893996.078488062	1560993.466890219	3710292.469702465	7090062.36160901	330128.9063533557	210378.3356015296	1416741.617162035	612754.872768695	2036018.645617805	1252545.381960396	2013286.393363452
Com_1683_pos	N-Methyldioctylamine	P	C17H37N	255.293	256.299	1.65676	[M+H]+	7.403	0.69	2	C18	Organic nitrogen compounds	Organonitrogen compounds	Amines	4455-26-9""	_	_	_	_	_	_	_	_	_	_	_	_	CCCCCCCCN(C)CCCCCCCC	YJLYANLCNIKXMG-UHFFFAOYSA-N	9097118.97005569	2151018.527234378	1692333.341458128	1433164.626277449	3400543.93559265	1626367.753315397	1705185.549221488	4995273.130695511	2439448.824445284	356632.8731758674	693293.216211467	2800274.8970627	3284024.527910984	2234077.829145842	2019581.948989868	6680871.528833108	16810138.37284978	463356.4920050322	4078590.567080431	1777557.799101978
Com_1518_pos	Aplotaxene	P	C17H28	232.219	233.226	0.35878	[M+H]+	8.093	0.82	2	C18	Hydrocarbons	Unsaturated hydrocarbons	Olefins	_	HMDB0302293	Hydrocarbons	Unsaturated hydrocarbons	Olefins	Aplotaxene	C17535	_	_	_	_	_	_	CCC=CCC=CCC=CCCCCCC=C	JXRNMQDTJAQLAQ-UTZXOHNXSA-N	9155444.296125963	18026228.42000451	27385396.04895199	25731712.53211408	14993694.63271187	8632627.60287487	22719770.05137064	9886161.285277843	21012603.27401564	15298042.38074309	8948182.825540964	26115912.27853592	19176215.51246614	9930590.874248397	38042555.09352679	13299848.18822093	22553163.75222234	9179985.50839465	15670676.69472363	12994937.94484377
Com_1477_pos	n-Pentadecylamine	P	C15H33N	227.261	228.268	0.81504	[M+H]+	6.768	0.96	2	C18	Organic nitrogen compounds	Organonitrogen compounds	Amines	2570-26-5""	_	_	_	_	_	_	_	_	_	_	_	_	CCCCCCCCCCCCCCCN	JPZYXGPCHFZBHO-UHFFFAOYSA-N	1590357.829648803	505326.5951746721	283310.9767331132	842718.3986298622	1076961.826412495	7073840.064125727	356137.8635473002	1551682.043105283	23715637.16525362	1460897.104347047	315648.394136805	189145.5184688344	369597.4946524784	7442949.639132795	1158465.536529506	16932340.24784002	1468473.785892079	445026.1569673876	1027176.223349852	1994912.710112969
Com_1189_pos	4-Isopropyl-2-methylphenol	P	C10H14O	150.104	151.112	0.45881	[M+H]+	0.804	0.58	2	C18	Benzenoids	Benzene and substituted derivatives	Cumenes	_	_	_	_	_	_	_	_	_	_	_	_	_	CC1=C(C=CC(=C1)C(C)C)O	WYXXLXHHWYNKJF-UHFFFAOYSA-N	27832391.23365682	25582040.72557103	22521060.35887193	30139925.89637281	32627089.8038955	29152906.8628406	31504675.85435237	11772663.91590763	34452804.34031264	27187496.61777706	23084941.95867513	27629152.33696635	27751874.16958255	18143671.33683453	20622471.76200722	15784801.93084526	13985035.68643153	19345937.67150764	21789633.11405469	28770353.65121622
Com_1064_pos	2-Ethyltoluene	P	C9H12	120.094	121.101	1.25387	[M+H]+	1.009	0.6	2	C18	Benzenoids	Benzene and substituted derivatives	Toluenes	611-14-3""	HMDB0059819	Benzenoids	Benzene and substituted derivatives	Toluenes	2-Ethyltoluene; o-Methylethylbenzene; 1-Ethyl-2-methylbenzene	C14572	_	_	_	_	_	_	CCC1=CC=CC=C1C	HYFLWBNQFMXCPA-UHFFFAOYSA-N	27607734.49981569	25078973.99596325	24651747.75893258	33680617.71812518	35071426.79645761	31703443.92635219	33145364.11538688	24027389.22254585	39999320.97233102	33240028.09562852	24908834.67495841	30459330.71050167	35139043.16360246	18237634.36901272	24227215.43604483	20716167.83621585	19800535.47062084	23539799.22811324	25454944.37529335	32113387.6848494
Com_1071_pos	Santene	P	C9H14	122.11	123.117	0.44398	[M+H]+	1.083	0.66	2	C18	Hydrocarbons	Unsaturated hydrocarbons	Branched unsaturated hydrocarbons	529-16-8""	HMDB0038140	Hydrocarbons	Unsaturated hydrocarbons	Branched unsaturated hydrocarbons	_	_	_	_	_	_	_	_	CC1=C(C2CCC1C2)C	LSIXBBPOJBJQHN-UHFFFAOYSA-N	13515451.17860528	24679267.30896978	23235697.66954928	29597566.79436725	32465889.98440375	25777862.99120332	26633059.75434408	19534100.79153467	22407851.35871771	29982811.45796003	23074426.62058928	19710272.26826204	32325568.16665328	16969252.18540048	20973270.70731251	18837285.76251341	19441265.88883187	10771184.59193072	23581649.08218833	25891071.62256713
Com_1082_pos	3-Isopropyl-3-butenoic acid	P	C7H12O2	128.084	129.091	0.3088	[M+H]+	0.965	0.69	2	C18	Lipids and lipid-like molecules	Fatty Acyls	Fatty acids and conjugates	_	_	_	_	_	3-Isopropyl-3-butenoic acid; 3-Isopropylbut-3-enoic acid	C11950	map00903	LMFA01020123	Fatty Acyls [FA]	Fatty Acids and Conjugates [FA01]	Branched fatty acids [FA0102]	_	CC(C)C(=C)CC(=O)O	WAQITWDITIAIFA-UHFFFAOYSA-N	14367260.61897506	13860515.12999156	12082708.91738073	16743491.48708332	18085876.35524557	13414590.27654081	16195655.21049381	11807229.30773401	20275264.25413773	9587528.512465991	13670581.87578938	4535176.000581631	18382552.30276094	10868540.83962528	11517523.68169501	8908732.972856222	12350893.47550148	12491298.41494143	12505507.95279505	12289032.00649584
Com_1092_pos	Octylamine	P	C8H19N	129.152	130.159	1.25425	[M+H]+	5.316	0.83	2	C18	Organic nitrogen compounds	Organonitrogen compounds	Amines	111-86-4""	HMDB0255916	Organic nitrogen compounds	Organonitrogen compounds	Amines	Octylamine; N-Octylamine; Monoctylamine	C01740	_	_	_	_	_	_	CCCCCCCCN	IOQPZZOEVPZRBK-UHFFFAOYSA-N	453223187.9493289	139644977.364073	479766608.165824	936805664.2314346	174646612.6300021	230633929.1388338	722245024.6193614	1500321277.375226	419054673.0989764	1548876972.942336	129678554.4178492	226944412.4685461	706260369.1930919	571409889.4932958	233203289.8249137	122038039.6847336	114946232.6988312	536722697.6861294	117374027.6299237	270592773.1906769
Com_1102_pos	Benzoyl cyanide	P	C8H5NO	131.037	132.045	1.78382	[M+H]+	5.316	0.51	2	C18	Benzenoids	Benzene and substituted derivatives	Benzoyl derivatives	613-90-1""	_	_	_	_	Benzoyl cyanide; Benzoyl nitrile	C21329	_	_	_	_	_	_	C1=CC=C(C=C1)C(=O)C#N	GJQBHOAJJGIPRH-UHFFFAOYSA-N	2639007.572738999	8108477.90059195	5105786.473427543	2389587.978358708	6333700.209340462	1695622.205338787	7210076.073203119	2020101.272831109	3790208.489662956	4436718.925643669	9398176.46100787	2213765.494501851	7428217.958193899	1961150.358687067	4823105.143062233	5155094.325527686	3392999.517183051	5051095.880421691	4977278.08134682	3887141.402081467
Com_1196_pos	N-Methylethanolamine phosphate	P	C3H10NO4P	155.035	156.042	0.40077	[M+H]+	1.429	0.73	2	C18	Organic acids and derivatives	Organic phosphoric acids and derivatives	Phosphate esters	_	HMDB0304429	Organic acids and derivatives	Organic phosphoric acids and derivatives	Phosphate esters	N-Methylethanolamine phosphate	C01210	map00564	_	_	_	_	_	CNCCOP(=O)(O)O	HZDCAHRLLXEQFY-UHFFFAOYSA-N	379502960.2857146	331269822.4450096	360821524.0792313	264366258.2651422	410244654.5944958	156615521.8367863	1034108111.943434	169055498.852852	471923890.4712932	213799338.3673292	324888471.8166326	184093195.4496849	392797433.5958611	344937551.6138189	376276671.0274808	247018025.1687597	456589057.407458	539406274.1344655	519550884.6162574	590131840.3178456
Com_1298_pos	chaetoglocin D	P	C9H13NO3	183.09	184.097	0.07754	[M+H]+	5.043	0.71	2	C18	Organoheterocyclic compounds	Pyridines and derivatives	Hydropyridines	_	_	_	_	_	_	_	_	_	_	_	_	_	CCC1CNC(=O)C(=C1O)C(=O)C	BKRGUIJDEOVXCR-ZCFIWIBFSA-N	77874659.7185064	80437436.76593149	109961153.6736307	147894289.3008262	142860522.8929616	105402633.5746673	213038111.772512	110644262.5973463	127449663.9390364	120389715.4552108	157770987.9276755	141342247.1208555	185325049.487892	204135878.9264627	198744659.9502938	162802056.611331	194272987.5859149	229168611.9126034	186113739.563666	229130604.5767324
Com_1608_pos	H-Leu-Asn-OH	P	C10H19N3O4	245.138	246.145	0.38743	[M+H]+	5.086	0.85	2	C18	Organic acids and derivatives	Carboxylic acids and derivatives	Amino acids, peptides, and analogues	_	_	_	_	_	_	_	_	_	_	_	_	_	CC(C)CC(C(=O)NC(CC(=O)N)C(=O)O)N	MLTRLIITQPXHBJ-BQBZGAKWSA-N	78925086.6120487	70184668.49959034	42276740.16250916	58442908.28311653	100484461.7751891	53640462.31524979	52964963.63122092	48561465.19531224	99920260.13298434	128971083.037785	64415069.87976363	40986555.79490162	75660805.07611455	52334867.6399388	59634812.62376828	24760709.17703174	37472759.49938033	57018718.05467328	52365114.54199915	69520350.08816156
Com_1760_pos	L-phenylalanyl-L-proline	P	C14H18N2O3	262.132	263.139	0.11626	[M+H]+	5.418	0.78	2	C18	Organic acids and derivatives	Carboxylic acids and derivatives	Amino acids, peptides, and analogues	_	HMDB0011177	Organic acids and derivatives	Carboxylic acids and derivatives	Amino acids, peptides, and analogues	_	_	_	_	_	_	_	_	C1CC(N(C1)C(=O)C(CC2=CC=CC=C2)N)C(=O)O	WEQJQNWXCSUVMA-RYUDHWBXSA-N	143770457.4001097	170234357.8644749	206318598.0751162	181533891.7641593	182288486.6314549	115522790.169858	149173097.3300123	120196131.8582738	313840118.34808	181505491.3690464	226957832.4832536	118556808.6691328	186833699.1463357	102289056.4398927	171095788.4579934	87337243.52143767	138642343.3818119	171238077.7547676	180981255.6528581	220710649.8870977
Com_2856_pos	Arg Leu Ile	P	C18H36N6O4	400.28	401.287	1.0763	[M+H]+	5.302	0.63	2	C18	Organic acids and derivatives	Carboxylic acids and derivatives	Amino acids, peptides, and analogues	_	_	_	_	_	_	_	_	_	_	_	_	_	CCC(C)C(C(=O)O)NC(=O)C(CC(C)C)NC(=O)C(CCCN=C(N)N)N	DNUKXVMPARLPFN-XUXIUFHCSA-N	9567366.966533365	2677628.266619272	6566959.088757577	3822625.34894215	8421608.223248035	4610887.256953909	2133211.737462617	4496929.622067619	5343792.083359655	30678868.80402014	5119829.448749377	4843151.015426291	8465617.474420903	8727647.86228489	5274531.561605427	293618.4768603527	8149944.081760716	7252913.566988264	6820085.657102318	16618704.37015909
Com_3029_pos	Asp-Leu-Leu-Ser	P	C19H34N4O8	446.238	447.244	2.05529	[M+H]+	5.49	0.53	2	C18	Organic acids and derivatives	Carboxylic acids and derivatives	Amino acids, peptides, and analogues	_	_	_	_	_	_	_	_	_	_	_	_	_	CC(C)CC(C(=O)NC(CO)C(=O)O)NC(=O)C(CC(C)C)NC(=O)C(CC(=O)O)N	TZBJAXGYGSIUHQ-XUXIUFHCSA-N	16816105.22293426	12082347.89140155	13630164.45282417	9213303.661332484	9776178.61671018	9046202.144548114	6861806.33021329	12479947.57088415	14049401.31589462	35673212.66287651	15995960.86547332	8332948.488541273	15379555.05414658	5194335.716253035	9769359.713876372	3354477.817950792	8701882.75749545	9508175.8997128	9308456.105433151	20593912.55523816
Com_2050_pos	9-Oxo-10,12-octadecadienoic acid	P	C18H30O3	294.219	295.226	1.30342	[M+H]+	6.983	0.82	2	C18	Lipids and lipid-like molecules	Fatty Acyls	Lineolic acids and derivatives	_	HMDB0247609	Lipids and lipid-like molecules	Fatty Acyls	Lineolic acids and derivatives	_	_	_	LMFA02000251	Fatty Acyls [FA]	Octadecanoids [FA02]	Other Octadecanoids [FA0200]	_	CCCCCC=CC=CC(=O)CCCCCCCC(=O)O	LUZSWWYKKLTDHU-SIGMCMEVSA-N	66552880.5618692	112661694.4888118	164518024.3659312	178076728.6173564	134670318.181226	67993285.1233073	137623616.6877073	72570823.8263369	92923926.76657544	193565076.1241236	80672852.96420151	142236179.5069506	96994040.55047894	80385959.55293778	217831394.7669195	53839570.43181014	145945039.262367	53317155.27709372	123080484.871773	54811018.84666023
Com_1664_pos	1,2-Dimethyl-6-hydroxy-7-methoxy-9,10-dihydrophenanthrene	P	C17H18O2	254.131	255.139	3.18401	[M+H]+	4.725	0.52	2	C18	Benzenoids	Phenanthrenes and derivatives	Hydrophenanthrenes	_	_	_	_	_	_	_	_	_	_	_	_	_	CC1=C(C2=C(C=C1)C3=CC(=C(C=C3CC2)OC)O)C	SJHDMNYCOUCGPR-UHFFFAOYSA-N	4191870.079071786	38142406.21489395	5058856.965312505	3676388.26080354	27673267.75807213	1622340.991945334	2575485.001112888	3287338.719774792	32446402.97697673	20413645.20716368	14348622.78956704	15299159.1657041	4854306.046202122	17547204.56699714	43487695.39562438	21893373.1636183	33582130.73822347	30883828.57256003	63330287.73439758	20060151.43288548
Com_1075_pos	Phloroglucinol	P	C6H6O3	126.032	127.039	0.4823	[M+H]+	1.813	0.77	2	C18	Benzenoids	Phenols	Benzenetriols and derivatives	108-73-6""	HMDB0013675	Benzenoids	Phenols	Benzenetriols and derivatives	Phloroglucinol; 1,3,5-Benzenetriol; 1,3,5-Trihydroxybenzene	C02183	map00627;map01120	_	_	_	_	_	C1=C(C=C(C=C1O)O)O	QCDYQQDYXPDABM-UHFFFAOYSA-N	641077891.072146	383380701.8130527	689783450.1071671	2886324565.914365	3800207374.56406	1421136978.008895	1583182598.62453	761221992.8447342	1741253760.826213	1821294387.437772	2942784646.099009	293731284.0161622	2898541401.608084	553826342.8883934	440930495.0259682	427111424.2340473	836224084.245695	6938860331.027074	473190421.6510523	385491587.4824257
Com_1083_pos	(S)-Piperidine-2-carboxamide	P	C6H12N2O	128.095	129.102	0.80912	[M+H]+	1.257	0.57	2	C18	Organic acids and derivatives	Carboxylic acids and derivatives	Amino acids, peptides, and analogues	_	_	_	_	_	(S)-Piperidine-2-carboxamide	C19809	_	_	_	_	_	_	C1CCNC(C1)C(=O)N	XIMBESZRBTVIOD-YFKPBYRVSA-N	3737428.301290009	7939985.854232897	5508497.884403487	3503516.064586747	4327012.45982888	2629523.576192541	9277992.536184773	2235343.722015794	3724680.36189026	5927583.245498757	4151145.252536964	2271365.456605477	4713397.946980526	3337321.264795577	3369037.456121925	3941129.448303637	3199846.94770522	10448662.99341381	6849191.097257555	4285328.866493655
Com_1111_pos	THTC	P	C5H8O2S	132.024	133.032	0.13603	[M+H]+	2.003	0.74	2	C18	Organoheterocyclic compounds	Thiolanes	_	_	_	_	_	_	THTC; 2-n-Tetrahydrothiophenecarboxylic acid	C11074	_	_	_	_	_	_	C1CC(SC1)C(=O)O	MZOYMQRKTJRHGJ-UHFFFAOYSA-N	598807348.7796649	818503980.245852	639616002.0276124	510643213.5342355	727406889.552839	484261818.7702997	449259517.1441621	559145919.867878	762818861.9876696	982624045.5109304	713091858.8111864	497501910.0883091	638047410.5431008	521437832.4150641	744699650.3231163	582611581.6477027	735987662.8961576	789546552.2868587	998624068.3317798	756538685.1933337
Com_1475_pos	Halaminol C	P	C14H29NO	227.225	228.232	0.32932	[M+H]+	8.482	0.69	2	C18	Organic nitrogen compounds	Organonitrogen compounds	Amines	_	_	_	_	_	_	_	_	_	_	_	_	_	CCCCCCCCC=CCC(C(C)N)O	APIMNRBWCSRKIX-HBZFWMSSSA-N	525480489.1660754	867178356.0788187	833585086.7686061	472341901.6863045	228536055.6549886	748036886.9682513	678891848.1771518	1007662504.253502	121664442.6658778	269386354.8070252	676170001.2525599	986567640.3125168	139839189.640858	1191238728.666835	790533594.5260276	1264367373.255627	1212475411.24491	528921149.6719606	921594398.8457325	702113059.9795796
Com_1494_pos	Lauramine oxide	P	C14H31NO	229.241	230.248	0.42698	[M+H]+	6.796	0.9	2	C18	Organic nitrogen compounds	Organonitrogen compounds	Aminoxides	_	_	_	_	_	_	_	_	_	_	_	_	_	CCCCCCCCCCCC[N+](C)(C)[O-]	SYELZBGXAIXKHU-UHFFFAOYSA-N	392664258.3908326	425555507.4555518	436748871.3166714	295149347.8798837	244826357.32821	520911181.5814812	426037109.9324396	513325385.968212	236150463.8215651	225372980.2367156	422912302.1488272	588223649.8719046	113391314.5889512	429497907.4059516	510337702.271978	612836682.3413221	538820445.5225148	320299612.8120987	605612354.1966225	422676862.4413132
Com_1615_pos	alpha-Asp-Ile	P	C10H18N2O5	246.122	247.129	0.15506	[M+H]+	5.201	0.9	2	C18	Organic acids and derivatives	Carboxylic acids and derivatives	Amino acids, peptides, and analogues	_	_	_	_	_	_	_	_	_	_	_	_	_	CCC(C)C(C(=O)O)NC(=O)C(CC(=O)O)N	BSWHERGFUNMWGS-HAFWLYHUSA-N	31166749.76564232	45621446.90236725	33346020.11130475	26553488.70933468	3.62899e+07	25771707.97745853	48961094.52859198	25595184.70344315	44066497.13974949	34942062.48968014	45056730.44224358	37067223.97822148	64367186.15495636	43227055.68955148	40844310.71938581	16855815.14698547	21463323.36441786	40655834.59745347	30633802.79805512	41773641.39810251
Com_1859_pos	Hexadecasphinganine	P	C16H35NO2	273.267	274.274	1.68262	[M+H]+	6.71	1	2	C18	Organic nitrogen compounds	Organonitrogen compounds	Amines	_	_	_	_	_	Hexadecasphinganine	C13915	_	LMSP01040001	Sphingolipids [SP]	Sphingoid bases [SP01]	Sphingoid base homologs and variants [SP0104]	_	CCCCCCCCCCCCCC(C(CO)N)O	ZKLREJQHRKUJHD-JKSUJKDBSA-N	7721001530.176698	8008861978.169686	7357424815.671211	6617432615.130999	6473065549.282409	10249081801.91273	7058797585.783543	7994343019.848169	5843272418.09845	5349583993.045656	8605356148.216238	9577759740.273664	3763027756.820359	8141912069.042428	8425862020.064117	9840991024.095108	9206658428.108543	6700059738.429858	11048834901.35081	7593656983.36471
Com_1900_pos	Prolyl-tyrosine	P	C14H18N2O4	278.127	279.134	1.33072	[M+H]+	5.043	0.8	2	C18	Organic acids and derivatives	Carboxylic acids and derivatives	Amino acids, peptides, and analogues	_	HMDB0029029	Organic acids and derivatives	Carboxylic acids and derivatives	Amino acids, peptides, and analogues	_	_	_	_	_	_	_	_	C1CC(NC1)C(=O)NC(CC2=CC=C(C=C2)O)C(=O)O	OIDKVWTWGDWMHY-RYUDHWBXSA-N	30993940.03669951	27419673.18914976	20386990.34714254	18464866.61250659	36534077.13616535	16081143.88259209	23108133.33441197	16133577.73894034	36407986.22581576	31251791.82331044	24380815.77925906	14609305.93329478	25689308.99089408	20267847.04799207	24749876.53743842	11808892.09993084	22076706.9260285	24485837.63782616	30511886.25625022	27804040.97060344
Com_1938_pos	Thr-Tyr	P	C13H18N2O5	282.122	283.128	1.56533	[M+H]+	4.754	0.58	2	C18	Organic acids and derivatives	Carboxylic acids and derivatives	Amino acids, peptides, and analogues	_	HMDB0029073	Organic acids and derivatives	Carboxylic acids and derivatives	Amino acids, peptides, and analogues	_	_	_	_	_	_	_	_	CC(C(C(=O)NC(CC1=CC=C(C=C1)O)C(=O)O)N)O	WCRFXRIWBFRZBR-GGVZMXCHSA-N	38605082.34348714	15384453.05024482	22046001.51647042	26869598.10376043	63511856.80886891	23355443.10498766	13505362.09634487	18512944.52619335	32551336.41187911	106594334.0044985	68619449.54591352	25792765.07047678	28936715.07793638	10091188.13953948	18861345.65797492	6060732.498606132	19404148.50722942	39074551.73373027	48231114.28841289	36623280.19368471
Com_1966_pos	Leu-Gly-Pro	P	C13H23N3O4	285.169	286.176	1.26151	[M+H]+	5.1	0.59	2	C18	Organic acids and derivatives	Carboxylic acids and derivatives	Amino acids, peptides, and analogues	_	_	_	_	_	Leu-Gly-Pro	C01833	_	_	_	_	_	_	CC(C)CC(C(=O)NCC(=O)N1CCCC1C(=O)O)N	YFBBUHJJUXXZOF-UWVGGRQHSA-N	46241317.84131254	41303309.68355867	47008938.76325706	48627915.99806958	37663530.63757594	36468999.61370996	45180125.92581372	34281090.24134895	29170456.09439531	57037977.21369726	38680231.01807696	34064178.23110633	44623031.81342763	18630193.47529416	23888129.86728185	16740229.26531014	14984751.84391034	24997120.60239282	21342624.31091569	48658310.71718221
Com_2105_pos	H-Pro-Trp-OH	P	C16H19N3O3	301.143	302.15	0.22305	[M+H]+	5.447	0.75	2	C18	Organic acids and derivatives	Carboxylic acids and derivatives	Amino acids, peptides, and analogues	35310-39-5""	_	_	_	_	_	_	_	_	_	_	_	_	C1CC(NC1)C(=O)NC(CC2=CNC3=CC=CC=C32)C(=O)O	UEKYKRQIAQHOOZ-KBPBESRZSA-N	16413870.15231286	19188258.4071406	14989879.36607844	12357234.24723915	19545307.57670172	7533171.490528019	13019145.9257117	6438577.431467908	18870982.81649531	12660733.93282146	15726884.36267721	8232698.58777394	11346879.09895559	11162085.56646672	19148828.20316713	6586183.653422631	12468140.37929838	12482157.69343145	15824340.38106901	11027539.14716468
Com_2215_pos	gamma-Glutamyltyrosine	P	C14H18N2O6	310.116	311.123	2.13164	[M+H]+	4.986	0.64	2	C18	Organic acids and derivatives	Carboxylic acids and derivatives	Amino acids, peptides, and analogues	_	HMDB0011741	Organic acids and derivatives	Carboxylic acids and derivatives	Amino acids, peptides, and analogues	_	_	_	_	_	_	_	_	C1=CC(=CC=C1CC(C(=O)O)NC(=O)CCC(C(=O)O)N)O	VVLXCWVSSLFQDS-QWRGUYRKSA-N	9073105.069241686	4285081.27815286	3791277.115821612	5815741.036469665	3202771.021492163	4255398.751231283	5422766.497279663	5053758.179797522	4215170.175934715	4839888.723451107	4663798.736620083	2317869.307528212	8869824.61950813	7137904.398835925	2612099.120786974	3245663.475887301	1463917.9979095	5247402.698075876	1840669.994909428	4786671.175691058
Com_2279_pos	H-ILE-TRP-OH	P	C17H23N3O3	317.174	318.181	0.47447	[M+H]+	5.505	0.74	2	C18	Organic acids and derivatives	Carboxylic acids and derivatives	Amino acids, peptides, and analogues	_	_	_	_	_	_	_	_	_	_	_	_	_	CCC(C)C(C(=O)NC(CC1=CNC2=CC=CC=C21)C(=O)O)N	BVRPESWOSNFUCJ-LKTVYLICSA-N	3271751.035442356	5343265.355233702	2634244.758895876	5272900.163622206	11860558.46120252	3814007.073652342	3641081.111732149	5922432.768910316	10550694.71644644	19951605.91954126	6661933.935511535	5076345.437035573	7516249.387384718	8751411.401138246	7779978.626228264	3453467.812267697	6028768.713185583	8629056.534991933	8823250.88950534	10111662.39550661
Com_2372_pos	Ile Pro Val	P	C16H29N3O4	327.216	328.223	0.77201	[M+H]+	5.432	0.69	2	C18	Organic acids and derivatives	Carboxylic acids and derivatives	Amino acids, peptides, and analogues	_	_	_	_	_	_	_	_	_	_	_	_	_	CCC(C)C(C(=O)N1CCCC1C(=O)NC(C(C)C)C(=O)O)N	MLSUZXHSNRBDCI-CYDGBPFRSA-N	27275668.77407264	26416796.19452392	31178937.76271726	29868049.63917187	44711038.85884959	26221576.08812499	26114849.17306607	29303190.88809032	33080439.68208051	58437604.2426343	32300581.39978792	23255429.16216889	39922949.5187165	17148217.81098695	26735960.5180492	10412181.92820606	20500275.96879971	31322725.36642877	23981296.67124348	43457111.20344615
Com_2517_pos	Asp Thr Leu	P	C14H25N3O7	347.169	348.176	1.28906	[M+H]+	5.273	0.58	2	C18	Organic acids and derivatives	Carboxylic acids and derivatives	Amino acids, peptides, and analogues	_	_	_	_	_	_	_	_	_	_	_	_	_	CC(C)CC(C(=O)O)NC(=O)C(C(C)O)NC(=O)C(CC(=O)O)N	JSNWZMFSLIWAHS-HJGDQZAQSA-N	12556066.86256051	12625380.05289354	11386807.67783928	14699055.09864609	17832556.83439372	12713912.11243143	10859337.99804392	11151915.46153554	11808854.05683804	25272214.38608247	14312090.77546131	10766354.28712287	16877930.56171144	9548434.9086888	13211032.99826347	7218884.528645567	11622586.70098007	17704740.52022497	13218185.26176332	14331564.88055864
Com_2299_pos	Asp-Trp	P	C15H17N3O5	319.117	320.124	0.63457	[M+H]+	5.36	0.51	2	C18	Organic acids and derivatives	Carboxylic acids and derivatives	Amino acids, peptides, and analogues	_	HMDB0028764	Organic acids and derivatives	Carboxylic acids and derivatives	Amino acids, peptides, and analogues	_	_	_	_	_	_	_	_	C1=CC=C2C(=C1)C(=CN2)CC(C(=O)O)NC(=O)C(CC(=O)O)N	ZARXTZFGQZBYFO-JQWIXIFHSA-N	992155.311130015	3392171.27280384	1782064.823958086	1808678.145823204	2808563.459463164	1161339.341518244	2304200.837194894	1775661.726050711	1619240.53846901	3043122.024743796	1606935.742260619	1626779.789839069	2125920.825292312	1594313.800433779	1597504.767042425	857430.8499081573	1115535.368951526	1613274.707150466	2280966.076243452	2927068.672962737
Com_2065_pos	3-Ketosphingosine	P	C18H35NO2	297.267	298.274	0.87604	[M+H]+	8.006	0.83	2	C18	Organic oxygen compounds	Organooxygen compounds	Carbonyl compounds	_	HMDB0245914	Organic oxygen compounds	Organooxygen compounds	Carbonyl compounds	3-Ketosphingosine	C06121	_	LMSP01010002	Sphingolipids [SP]	Sphingoid bases [SP01]	Sphing-4-enines (Sphingosines) [SP0101]	_	CCCCCCCCCCCCCC=CC(=O)C(CO)N	VWTPJNGTEYZXFV-ZWKQNVPVSA-N	63709221.19388186	93507326.4949545	95363363.63591738	69235837.04464301	66852169.92991988	70808413.23238435	85606830.6839196	130507237.2315352	102406048.4792482	64979782.30122116	84780776.75548911	104083988.9151719	69919188.06047589	91787433.86763832	86700791.40893796	209800449.9779824	111664892.174106	72389056.05273704	120312617.3599609	72363709.8012594
Com_2054_pos	Tetrahydrobungeanool	P	C18H33NO2	295.251	296.258	0.72799	[M+H]+	7.301	0.65	2	C18	Lipids and lipid-like molecules	Fatty Acyls	Fatty amides	_	_	_	_	_	_	_	_	LMFA08020321	Fatty Acyls [FA]	Fatty amides [FA08]	N-acyl amines [FA0802]	_	CCCCCCCCCC=CC=CC(=O)NCC(C)(C)O	GJDPGFHVEKFXEZ-SQIWNDBBSA-N	130556397.2225684	257867962.6275849	228872570.0148547	165580531.4539405	170829570.7523142	161251556.9320384	299230059.1899177	281332243.3744274	373917279.0580161	243688089.1776688	217581708.5288373	224598367.2672976	227109484.5836464	108527727.0068721	178746551.8620614	392398197.3388213	224226436.5507397	160753852.5121975	479235533.2099044	200152280.5629738
Com_1733_pos	Gamma-Glu-Leu	P	C11H20N2O5	260.137	261.144	1.72607	[M+H]+	5.173	0.89	2	C18	Organic acids and derivatives	Carboxylic acids and derivatives	Amino acids, peptides, and analogues	2566-39-4""	HMDB0011171	Organic acids and derivatives	Carboxylic acids and derivatives	Amino acids, peptides, and analogues	_	_	_	_	_	_	_	_	CC(C)CC(C(=O)O)NC(=O)CCC(C(=O)O)N	MYFMARDICOWMQP-YUMQZZPRSA-N	53998516.9630006	43918861.25367439	40008128.94303433	59647519.86676839	68269101.89751616	42531246.36973626	33562889.74035584	48579532.54379982	58197399.6955753	101486953.0403302	47916844.22829129	37687353.24657928	97122447.1305224	23477923.09208438	39949252.11365171	26613780.65587737	33938395.57588831	65677138.57490429	37479275.16408401	73408541.07588537
Com_1578_pos	Leuhistin	P	C11H19N3O3	241.143	242.15	1.1881	[M+H]+	5.115	0.63	2	C18	Organic acids and derivatives	Carboxylic acids and derivatives	Amino acids, peptides, and analogues	129085-76-3""	_	_	_	_	_	_	_	_	_	_	_	_	CC(C)CC(C(CC1=CN=CN1)(C(=O)O)O)N	WZFDNGAENBEYMA-GXSJLCMTSA-N	16685440.21255706	16438247.32099691	6785657.016082314	28915774.8355675	40269990.2370612	26212325.57638247	16451935.91739753	23179992.51668404	30161345.53116097	73127254.33306493	36064123.75537461	22146900.60049128	32354398.90302233	12192255.55722162	25755127.89576542	6973053.472355164	19805690.51907629	28220858.23707731	21465770.22990788	41070157.95303746
Com_1489_pos	3,6,9-Trihydroxy-4-megastigmene	P	C13H24O3	228.173	229.18	0.30823	[M+H]+	6.093	0.71	2	C18	Lipids and lipid-like molecules	Prenol lipids	Sesquiterpenoids	_	_	_	_	_	_	_	_	_	_	_	_	_	CC1=CC(CC(C1(CCC(C)O)O)(C)C)O	JZLWGWGGZALHGM-NQBHXWOUSA-N	12935963.39464444	13748483.6664788	17027503.6506387	13045052.1898906	23918871.89275461	10457715.03826335	14605806.26494198	10069542.80926312	40162849.26400819	20087891.03908733	14296957.77682762	13885219.50582836	25458212.95890297	8580269.852084136	17942898.96367602	14331782.01520642	15374296.99348347	16930588.43167959	16512048.50902602	12509198.52841617
Com_1486_pos	Pro Ile	P	C11H20N2O3	228.147	229.154	1.23739	[M+H]+	2.204	0.92	2	C18	Organic acids and derivatives	Carboxylic acids and derivatives	Amino acids, peptides, and analogues	_	_	_	_	_	_	_	_	_	_	_	_	_	CCC(C)C(C(=O)O)NC(=O)C1CCCN1	OCYROESYHWUPBP-VGMNWLOBSA-N	20536341882.31758	7538364565.757541	28382999084.81443	17196591867.92731	15524302023.00095	9230178048.339949	10396497135.2896	24084795286.58453	12315732750.10573	12936649342.46894	11299591832.74798	32261184809.8327	11734004605.86741	44948498752.56281	28500425296.49102	11225735311.04005	24654583439.55807	24161724676.31241	14921562251.56346	22046614429.06719
Com_1907_pos	Panaxjapyne C	P	C17H26O3	278.188	279.195	2.7452	[M+H]+	6.834	0.82	2	C18	Lipids and lipid-like molecules	Fatty Acyls	Fatty alcohols	_	_	_	_	_	_	_	_	_	_	_	_	_	CCC(C#CC#CCC(C(CCCCCC=C)O)O)O	ZMNJVEQNPDFORU-ULQDDVLXSA-N	18755610.50183492	20892598.91139075	24860596.81394869	26286886.27341129	32089920.18603836	19463447.62846175	25274876.95776172	13815033.39818166	32146258.8119179	28545521.40239436	20203914.5550302	21216503.85746918	73653574.78381309	8618881.610292178	22914602.46118413	18051190.74165485	11308953.93635456	20650096.46543093	18232044.36609536	21075887.93550152
Com_1836_pos	Isoamyl laurate	P	C17H34O2	270.256	271.263	1.01566	[M+H]+	9.563	0.71	2	C18	Lipids and lipid-like molecules	Fatty Acyls	Fatty acid esters	6309-51-9""	HMDB0037372	Lipids and lipid-like molecules	Fatty Acyls	Fatty acid esters	_	_	_	LMFA07010759	Fatty Acyls [FA]	Fatty esters [FA07]	Wax monoesters [FA0701]	_	CCCCCCCCCCCC(=O)OCCC(C)C	FVKRIDSRWFEQME-UHFFFAOYSA-N	23839826.77841096	8884592.279242126	2952781.2721672	13240479.88901995	16750631.9989793	16322021.80716103	15034302.32705242	20038209.83377473	20859943.41998007	10021212.52395409	27237518.62132886	14288004.46525532	12851074.75889094	11311531.68348124	22821220.79364243	20598636.27412892	9662604.851162275	10432994.14616992	7341730.54063011	9423250.385294436
Com_1825_pos	Celorbicol	P	C15H26O4	270.183	271.191	1.00816	[M+H]+	7.198	0.79	2	C18	Lipids and lipid-like molecules	Prenol lipids	Sesquiterpenoids	_	_	_	_	_	_	_	_	_	_	_	_	_	CC1CCC(C2(C13C(C(CC2O)C(O3)(C)C)O)C)O	ZMJYKRKSXFSXBE-OFTJPINFSA-N	360407.5170205776	1273670.74905556	2329802.112463421	1159207.493459728	2779773.54803595	891875.0991472304	1031222.442561025	723988.3857049698	2492913.243944472	1118570.404445568	196051.1115697232	437909.1931379887	1268240.751595099	770245.0945879811	637816.4987965875	651523.5150854656	4104261.392124337	4049296.470735257	6548892.860663577	8431143.565121714
Com_1639_pos	(+)-12-(2-Cyclopenten-1-yl)-2-dodecanone	P	C17H30O	250.23	251.237	0.95109	[M+H]+	7.992	0.86	2	C18	Organic oxygen compounds	Organooxygen compounds	Carbonyl compounds	_	_	_	_	_	(+)-12-(2-Cyclopenten-1-yl)-2-dodecanone	C15464	_	_	_	_	_	_	CC(=O)CCCCCCCCCCC1CCC=C1	AMSKYRSZBKQWMU-UHFFFAOYSA-N	16958629.7804984	24827162.87246713	33727529.88170438	31272234.81308767	22072552.72718294	17108716.77248441	30607319.01295646	17448235.17840673	37637598.47999668	28652239.35520758	18991988.00087178	29147554.04944337	27795082.18815365	19142004.86436241	35482629.41184395	25963568.47806236	25467029.03977381	18786480.31095764	38345698.20646571	23523080.15566644
Com_1611_pos	Valyllysine	P	C11H23N3O3	245.174	246.181	0.99445	[M+H]+	1.401	0.67	2	C18	Organic acids and derivatives	Carboxylic acids and derivatives	Amino acids, peptides, and analogues	_	HMDB0029132	Organic acids and derivatives	Carboxylic acids and derivatives	Amino acids, peptides, and analogues	_	_	_	_	_	_	_	_	CC(C)C(C(=O)NC(CCCCN)C(=O)O)N	JKHXYJKMNSSFFL-IUCAKERBSA-N	17747749.70292322	10114824.56625328	9264875.307707718	22192312.86128067	8628097.613975242	16163385.16695751	19692529.06478366	10042901.57340638	34822305.87274071	17294473.88515059	32982821.74406886	21721268.16732293	4665678.140669265	1523663.471580309	4275639.77679495	7471853.841505674	13175203.52251458	19151105.7325066	2470914.804673765	6039308.6025931
Com_1484_pos	L-isoleucyl-L-proline	P	C11H20N2O3	228.147	229.155	0.1107	[M+H]+	5.216	0.77	2	C18	Organic acids and derivatives	Carboxylic acids and derivatives	Amino acids, peptides, and analogues	_	HMDB0011174	Organic acids and derivatives	Carboxylic acids and derivatives	Amino acids, peptides, and analogues	_	_	_	_	_	_	_	_	CCC(C)C(C(=O)N1CCCC1C(=O)O)N	BBIXOODYWPFNDT-CIUDSAMLSA-N	588960551.3308175	503313545.6762039	499693300.6630693	405950471.7667694	699790863.0945663	343196030.9037093	481094691.1923898	360328906.5209678	629587611.5340153	703820148.8395977	567175937.9909511	355587044.2924135	440015796.546348	535874855.241058	477823765.583033	224759981.4095908	331557742.9706755	423572074.8979665	506415947.6066143	506835394.6072073
Com_1400_pos	Elaeokanine C	P	C12H21NO2	211.157	212.164	0.37289	[M+H]+	6.065	0.78	2	C18	Organoheterocyclic compounds	Indolizidines	_	_	_	_	_	_	Elaeokanine C	C10592	_	_	_	_	_	_	CCCC(=O)C1C2CCCN2CCC1O	JWTAWEGUCCQPAM-USWWRNFRSA-N	25016053.36117649	15279910.91324792	19349283.34555009	16000708.5192295	28962877.19856121	15295852.1555314	21454290.18941392	15351549.16208748	51324334.57736664	25308652.95731228	25037732.2494712	16332672.40505247	29956459.20720538	18943577.19769381	16289649.56676521	21138806.67563206	17505639.85168716	31331813.73791031	26462537.99946757	21563783.88731573
Com_1387_pos	12-Hydroxycytisine	P	C11H14N2O2	206.106	207.113	1.24362	[M+H]+	5.201	0.54	2	C18	Alkaloids and derivatives	Lupin alkaloids	Cytisine and derivatives	_	_	_	_	_	_	_	_	_	_	_	_	_	C1C2CN(CC1C3=CC=CC(=O)N3C2)O	PTRPSDNUSBGZHH-BDAKNGLRSA-N	2361479.717682053	1551799.3492426	2546684.604915688	2007944.545967961	1477386.062317295	1176162.629238341	1991637.640530642	565946.6650055228	2256000.879505973	6297462.513816464	1269372.144430061	1478896.129801015	2396457.782604415	1439453.251637317	1503257.272303369	633258.506085625	1371819.971949099	1853327.012079768	1021345.007020764	2684062.015645982
Com_1274_pos	Cys-Gly	P	C5H10N2O3S	178.041	179.048	0.79684	[M+H]+	1.974	0.71	2	C18	Organic acids and derivatives	Carboxylic acids and derivatives	Amino acids, peptides, and analogues	_	HMDB0257594	Organic acids and derivatives	Carboxylic acids and derivatives	Amino acids, peptides, and analogues	Cys-Gly; L-Cysteinylglycine	C01419	map00480;map01100	_	_	_	_	_	C(C(C(=O)NCC(=O)O)N)S	ZUKPVRWZDMRIEO-VKHMYHEASA-N	160448490.6121868	32819447.24272576	192533349.7063419	232955478.1600471	192191632.0684796	137209407.171281	226572735.3838268	92542345.66144404	235776418.1461705	114833439.9022864	162792381.3168841	187859244.527662	313419984.922225	254138383.1256163	171743808.271434	137427847.177993	139148102.462751	237225325.0355656	139692343.2787495	143997467.0905192
Com_2380_pos	2-palmitoleoyl-glycerol	P	C19H36O4	328.261	329.268	1.64676	[M+H]+	8.784	0.54	2	C18	Lipids and lipid-like molecules	Glycerolipids	Monoradylglycerols	_	HMDB0011534	Lipids and lipid-like molecules	Glycerolipids	Monoradylglycerols	_	_	_	_	_	_	_	_	CCCCCCC=CCCCCCCCC(=O)OC(CO)CO	CXUXMSACCLYMBI-FPLPWBNLSA-N	2975248.254916501	898133.8751891283	4510719.768803047	840959.5152112148	883856.9083333587	14467948.78293799	594122.0571971687	2503833.242845445	5907680.098514274	10183562.51271263	3006433.014235249	4346452.000420587	6976661.307693299	6222767.712478664	5212235.120575022	1512593.218092204	7261321.043311172	18636957.99543869	11291803.57740302	8982260.152794378
Com_1954_pos	Clonostachydiol	P	C14H20O6	284.126	285.133	1.76979	[M+H]+	6.337	0.61	2	C18	Phenylpropanoids and polyketides	Macrolides and analogues	_	_	_	_	_	_	_	_	_	_	_	_	_	_	CC1CCC(C=CC(=O)OC(C(C=CC(=O)O1)O)C)O	SSVNIYICRYPPEB-WHZDEVAFSA-N	6038823.479245469	3954182.844152218	3585300.477133958	4251622.700395566	7199586.88612324	6186717.713574767	4374647.759398063	5175052.141352723	8799388.023331122	5828076.627070952	6375600.647281665	4008584.549091333	11057602.98487859	4310199.605704643	6317820.093239754	5389489.688175961	5373233.844318156	5847494.212771839	5179174.561300589	4645947.708881507
Com_1842_pos	2,2-Dimethyl-8-prenylchromene 6-carboxylic acid	P	C17H20O3	272.141	273.148	1.31525	[M+H]+	8.207	0.75	2	C18	Organoheterocyclic compounds	Benzopyrans	1-benzopyrans	_	_	_	_	_	2,2-Dimethyl-8-prenylchromene 6-carboxylic acid	C09003	_	_	_	_	_	_	CC(=CCC1=CC(=CC2=C1OC(C=C2)(C)C)C(=O)O)C	MCQWYGYDCGLCJD-UHFFFAOYSA-N	7735975.973442837	7816662.652390756	6491236.845420727	8762123.813208275	6345908.762114965	7969994.793233623	7279566.175267317	7323801.986769542	11308982.78794971	11138649.97410355	11599363.18263526	9426190.573207555	16945536.28134335	2666577.62593402	6321016.179699256	10412060.75399514	1401989.855094556	7347752.600611146	8724984.480482098	7955349.347848692
Com_1178_pos	Ectocarpene	P	C11H16	148.125	149.132	0.63842	[M+H]+	1.031	0.62	2	C18	Hydrocarbons	Unsaturated hydrocarbons	Olefins	_	_	_	_	_	_	_	_	_	_	_	_	_	CCC=CC1CC=CCC=C1	KIFXGGYCNMHCSX-AEBAWRHJSA-N	14661545.66030983	15038421.01011072	15247499.02521437	18106846.69313997	11641150.2231364	10209427.47590812	20816196.50235506	13471500.02632466	22403441.78526711	19085500.58381944	14227250.05633593	13351076.14452805	15620355.56645876	6206168.429161596	13567256.72134671	11195313.48402844	14340212.35781035	13812954.38471519	16118085.06361758	18368503.00831205
Com_2483_pos	Glycidyl stearate	P	C21H40O3	340.298	341.305	0.86785	[M+H]+	10.414	0.82	2	C18	Lipids and lipid-like molecules	Fatty Acyls	Fatty acid esters	7460-84-6""	_	_	_	_	Glycidyl stearate	C19427	_	_	_	_	_	_	CCCCCCCCCCCCCCCCCC(=O)OCC1CO1	OUQGOXCIUOCDNN-UHFFFAOYSA-N	982823827.897466	610711390.652131	541841708.6946336	414099346.9052621	167227558.3585584	561207525.9095314	577561492.6661617	1124053460.084895	123942076.1558623	176104288.3685468	524881172.0889317	728946473.6489247	101857621.8458442	622923317.5031773	930326051.586693	1253431085.082814	658295931.7919213	214836268.8369728	366589572.3346381	323260335.3852029
Com_1787_pos	Goniothalesdiol A	P	C14H18O5	266.115	267.122	1.21002	[M+H]+	6.337	0.59	2	C18	Organic oxygen compounds	Organooxygen compounds	Carbohydrates and carbohydrate conjugates	_	_	_	_	_	_	_	_	_	_	_	_	_	COC(=O)CC1CC(C(C(O1)C2=CC=CC=C2)O)O	KDINCHVBSLYDMN-UVLXDEKHSA-N	120530172.9148841	84119328.68168943	93563007.16187036	143661922.0535933	145232890.1802589	116082732.2683533	113743682.4302884	102694186.9736618	198780445.1357476	146080278.8122983	116223408.3831164	102284887.7905501	211180451.9241261	97716349.72507304	105286542.0214896	111022581.4045706	116744565.0056739	119651103.9465521	104784021.3028683	118300046.0802594
Com_2661_pos	2alpha,3alpha-(Difluoromethylene)-5alpha-androstan-17beta-ol acetate	P	C22H32F2O2	366.237	367.245	2.16876	[M+H]+	7.128	0.63	2	C18	Lipids and lipid-like molecules	Steroids and steroid derivatives	Steroid esters	_	_	_	_	_	2alpha,3alpha-(Difluoromethylene)-5alpha-androstan-17beta-ol acetate	C15322	_	_	_	_	_	_	CC(=O)OC1CCC2C1(CCC3C2CCC4C3(CC5C(C4)C5(F)F)C)C	BRZLCOPFROJRBE-WMFBMNODSA-N	54607150.59630857	54247805.09058744	123915673.805093	153859756.8281754	72982162.09690598	55781697.23058439	128428127.1548888	68687900.38375844	80504148.60053673	64475182.52168506	79248398.85441917	63973325.4268121	86986543.14636356	45727262.14413767	67757534.77194098	51965361.01561412	62381673.64682573	53484970.06855576	55596272.95623866	91615393.10065848
Com_1843_pos	Alismorientol A	P	C15H28O4	272.199	273.206	1.36367	[M+H]+	6.266	0.66	2	C18	Lipids and lipid-like molecules	Prenol lipids	Sesquiterpenoids	_	_	_	_	_	_	_	_	_	_	_	_	_	CC(C)C1(CCC(C2CCC(C2C1O)(C)O)(C)O)O	MAZFBCJNIUKTID-MNQBEEPXSA-N	4740430.511240114	977127.5091957862	845373.2719910351	1865137.633151389	2456952.61043849	946025.7147921012	226497.5539278884	1930257.276390793	1948435.33231039	4995430.991297717	1334544.017525221	1120061.611702112	1746045.248028179	2510859.357436533	1083535.538726298	1334700.225407774	1157815.046955909	2368598.19269911	1375442.07009573	1412249.936625082
Com_1831_pos	16-Hydroxyhexadecensaure	P	C16H30O3	270.219	271.227	0.85183	[M+H]+	7.474	0.75	2	C18	Lipids and lipid-like molecules	Fatty Acyls	Fatty acids and conjugates	_	_	_	_	_	_	_	_	_	_	_	_	_	C(CCCCCCC=CC(=O)O)CCCCCCO	YSNNTXAJZMWJCI-WYMLVPIESA-N	11281293.31560993	19562762.27721227	31046774.39020657	29370644.50371679	17809422.67775467	9850288.279613996	25794271.35168258	7601241.455812979	25484122.05684485	16223251.31396607	10931867.711397	22453640.07282953	20484434.53761004	12760432.71279716	36479097.29643506	16019224.18898724	31201523.53579377	15715672.10967129	21539273.86078615	15324781.83908256
Com_2170_pos	Isotrinervidiol	P	C20H32O2	304.24	305.247	2.18833	[M+H]+	0.669	0.62	2	C18	Lipids and lipid-like molecules	Prenol lipids	Diterpenoids	_	_	_	_	_	_	_	_	LMPR0104400003	Prenol Lipids [PR]	Isoprenoids [PR01]	C20 isoprenoids (diterpenes) [PR0104]	_	CC1CCC=C(C2CCC3(C2C(=C(CC1)C(C3O)O)C)C)C	FXMHPHRSFCOEHI-ZLBDFBLOSA-N	10571663.97642002	21388757.9076522	30192785.84449984	32170560.10511345	13605549.97724553	10733686.33676674	36808142.38191961	9887024.517300928	43372607.66410689	17714005.75348086	15204913.49660888	27947167.33954847	8837316.287340352	5286256.404479777	30387488.36222355	13461124.17583125	25022857.9323285	14360851.76658483	18865861.29094452	18984603.26078875
Com_2622_pos	Bengamide E	P	C17H30N2O6	358.21	359.219	2.64986	[M+H]+	7.301	0.62	2	C18	Organic acids and derivatives	Carboxylic acids and derivatives	Amino acids, peptides, and analogues	_	_	_	_	_	_	_	_	_	_	_	_	_	CC(C)C=CC(C(C(C(C(=O)NC1CCCCNC1=O)OC)O)O)O	QBOZJYBWSKZELU-XMBAGFDESA-N	187913113.7003523	318823868.7030029	277506712.3549257	259001747.2849769	263203293.715805	237163975.6347947	229184892.3691084	180422892.5723581	525493396.2611188	310377174.6576275	234547847.000314	218653789.0474794	447436159.7904736	251431847.3890665	263827322.5196885	236063856.4625924	121752728.6454762	172434517.1379135	501257405.4390033	181764023.1881102
Com_3040_pos	Asp Arg Tyr	P	C19H28N6O7	452.202	453.21	0.82543	[M+H]+	5.432	0.51	2	C18	Organic acids and derivatives	Carboxylic acids and derivatives	Amino acids, peptides, and analogues	_	_	_	_	_	_	_	_	_	_	_	_	_	C1=CC(=CC=C1CC(C(=O)O)NC(=O)C(CCCN=C(N)N)NC(=O)C(CC(=O)O)N)O	ILJQISGMGXRZQQ-IHRRRGAJSA-N	359520059.750144	8441155.834789872	17841060.94975413	22343688.77874965	30041037.78814192	7470181.152835761	5476216.555113108	4383737.04477434	2484531.658177339	12423534.25648246	2838842.687343657	2645779.416446142	14055306.16936238	4185764.814898885	7389281.290287578	11443297.29901185	5583426.498843579	16868666.55479276	5325407.129196665	2864200.618468975
Com_1148_pos	Cleroindicin A	P	C8H14O2	142.099	143.107	0.51277	[M+H]+	1.039	0.62	2	C18	Organic oxygen compounds	Organooxygen compounds	Alcohols and polyols	_	_	_	_	_	_	_	_	_	_	_	_	_	C1CC2(CCC1O)CCO2	XMOBSKGLTXGRTN-UHFFFAOYSA-N	36944868.19448824	32428657.04885301	29405939.83021446	39293786.5595373	42605933.37415439	32078356.75224683	33578118.23338285	26176890.23013834	45033905.84151447	36489156.52777998	27407198.75068985	28995883.36541057	38760596.24031198	22539554.38606838	24801213.19828069	21491730.92383086	21343435.26238197	23487287.69316556	25200758.61743528	13728486.91049532
Com_1293_pos	2-Oxo-delta3-4,5,5-trimethylcyclopentenylacetate	P	C10H14O3	182.094	183.102	0.12215	[M+H]+	1.095	0.65	2	C18	Lipids and lipid-like molecules	Prenol lipids	Monoterpenoids	_	_	_	_	_	2-Oxo-Delta3-4,5,5-trimethylcyclopentenylacetate; 2-Oxo-Delta3-4,5,5-trimethylcyclopentenylacetic acid	C07159	_	_	_	_	_	_	CC1=CC(=O)C(C1(C)C)CC(=O)O	UJJNLVMCZZZXFW-UHFFFAOYSA-N	13794657.5393526	10635188.32773096	10915603.50889847	14574059.33279645	13723885.07852737	11641512.60967052	6295909.076614151	8565829.121134352	14922032.48010662	13898030.57132932	10532682.60464508	10469718.33613124	16280471.33646654	7712343.217721915	8850579.71429842	6708829.654946474	8129464.126657328	9247589.327039978	8923774.38823967	9531513.981587106
Com_1601_pos	Sarmentoic acid	P	C13H24O4	244.167	245.175	0.50136	[M+H]+	6.179	0.57	2	C18	Lipids and lipid-like molecules	Prenol lipids	Sesquiterpenoids	_	_	_	_	_	_	_	_	_	_	_	_	_	CC1CC(CC(C1CCC(C(=O)O)O)(C)C)O	HJEKFWBWYCIINK-CHWFTXMASA-N	2404231.325599643	2576787.576325679	4270215.741503081	3549076.304228818	3548117.478575798	1834983.873618778	3690819.886479102	2528349.293617836	3651433.721637013	8864317.522450281	1617279.900835296	3421115.48417324	4448159.961131117	2813110.431584608	4494927.912116667	1990596.66837717	3938959.470221002	3306444.86693069	2964724.712463418	2761625.540378256
Com_1132_pos	2-Methylbenzoic acid	P	C8H8O2	136.052	137.06	0.33644	[M+H]+	1.024	0.7	2	C18	Benzenoids	Benzene and substituted derivatives	Benzoic acids and derivatives	118-90-1""	HMDB0002340	Benzenoids	Benzene and substituted derivatives	Benzoic acids and derivatives	o-Toluate; o-Methylbenzoate; o-Toluic Acid; 2-Methylbenzoic acid	C07215	map00622;map01120;map01100;map01220	_	_	_	_	_	CC1=CC=CC=C1C(=O)O	ZWLPBLYKEWSWPD-UHFFFAOYSA-N	30371569.36024331	26360543.14677655	25640962.30178458	34617861.4244134	37921622.24176208	30378136.18348388	31945633.7086473	21363360.5542096	43846928.141556	36131609.99447774	26336610.56654045	26506452.12759366	39569245.83735965	21696880.88110047	22317163.22600639	20471707.76902756	22032738.59516471	24666282.50857281	25954387.53778708	26374120.93934863
Com_1255_pos	gabapentin	P	C9H17NO2	171.126	172.133	0.06923	[M+H]+	5.577	0.75	2	C18	Organic acids and derivatives	Carboxylic acids and derivatives	Amino acids, peptides, and analogues	60142-96-3""	HMDB0005015	Organic acids and derivatives	Carboxylic acids and derivatives	Amino acids, peptides, and analogues	Gabapentin	C07018	_	_	_	_	_	_	C1CCC(CC1)(CC(=O)O)CN	UGJMXCAKCUNAIE-UHFFFAOYSA-N	57135768.09331106	58737921.26213908	65481034.0957587	59388878.68337587	97245444.25494397	61863480.69315399	94319840.32685106	59614877.35607899	226551988.9854298	102654589.6832549	83988700.98662017	79904842.29527487	124300348.2870275	46481614.32106221	53601522.43688653	60319164.1861994	64532846.78419101	106785300.5532813	99321087.60228854	79061053.73225003
Com_1296_pos	Decahydro-2-naphthoic acid	P	C11H18O2	182.131	183.138	0.74138	[M+H]+	1.063	0.63	2	C18	Organic acids and derivatives	Carboxylic acids and derivatives	Carboxylic acids	_	_	_	_	_	Decahydro-2-naphthoic acid; Decahydro-2-naphthalenecarboxylic acid	C14113	map00626;map01120	_	_	_	_	_	C1CCC2CC(CCC2C1)C(=O)O	MYVFQFVSXKPBEM-UHFFFAOYSA-N	10460320.43926013	9436827.95618385	9249234.03304987	12095621.2729107	12963993.45373878	12416668.60285272	11668093.1537419	4672710.672535091	14733757.88469936	13307027.46485788	10530778.05529938	13592309.74948937	13065170.5820573	7828809.825625492	11116493.06953987	8344462.385215899	7311670.322403083	9436719.264414037	11478337.69857378	13361871.23838623
Com_1413_pos	Lycoperodine 1	P	C12H12N2O2	216.09	217.098	4.07076	[M+H]+	5.403	0.6	2	C18	Organoheterocyclic compounds	Indoles and derivatives	Pyridoindoles	6052-68-2""	_	_	_	_	_	_	_	_	_	_	_	_	C1C(NCC2=C1C3=CC=CC=C3N2)C(=O)O	FSNCEEGOMTYXKY-JTQLQIEISA-N	1460590.052736252	1054202.23709106	1847317.258216978	508691.103234797	3741657.340973645	1377450.934863274	1213875.59322058	983544.8421597471	1202072.21490407	1817514.814153099	1180434.475653186	562023.8131946609	1476074.908141506	2605647.696550968	894660.8778508517	787859.195168402	2440178.319013512	2350381.580542129	234848.0100889997	3282366.811871126
Com_1479_pos	Isoaaptamine	P	C13H12N2O2	228.09	229.097	0.62858	[M+H]+	5.345	0.57	2	C18	Organoheterocyclic compounds	Quinolines and derivatives	8-hydroxyquinolines	_	_	_	_	_	_	_	_	_	_	_	_	_	CN1C=CC2=NC=CC3=CC(=C(C1=C32)O)OC	MPBUGSHDXOJPKR-UHFFFAOYSA-N	894159.5663958439	3087629.723306628	1260094.328803584	190485.5529653607	1878850.779394429	987090.6064026124	2701578.410936463	757867.6916293106	968381.6892984564	831083.1413944784	1244840.467134999	817767.0749214892	1460092.07927807	538566.083641997	1248461.280884566	861690.948287266	367878.3477643895	1372142.752117946	1080549.146274451	1374599.667131371
Com_1548_pos	(+)-Isoaminobisabolenol a	P	C15H27NO	237.209	238.216	1.61138	[M+H]+	9.086	0.83	2	C18	Lipids and lipid-like molecules	Prenol lipids	Sesquiterpenoids	_	_	_	_	_	_	_	_	_	_	_	_	_	CC1=CCC(CC1)C(C)(CCC(C(=C)C)O)N	TXILJXXOQXLMOA-KKUMJFAQSA-N	50839805.05369316	72519284.8047571	76620847.75434178	42020584.96609214	16930556.03840489	68282987.2196131	56992539.3541047	83090840.75494386	9346540.396982567	28567040.75830983	64121453.28687233	90273794.03734416	8983521.556644687	81402368.51879075	64720193.51292393	107416266.4521958	94100344.12209338	54305746.92419973	74087734.4643383	63493958.41396927
Com_1621_pos	Estrane	P	C18H30	246.235	247.242	0.7751	[M+H]+	9.62	0.93	2	C18	Lipids and lipid-like molecules	Steroids and steroid derivatives	Estrane steroids	_	HMDB0251974	Lipids and lipid-like molecules	Steroids and steroid derivatives	Estrane steroids	Estrane; 19-Norandrostane	C19641	_	_	_	_	_	_	CC12CCCC1C3CCC4CCCCC4C3CC2	GRXPVLPQNMUNNX-MHJRRCNVSA-N	1166268884.136555	1470925694.17632	1350180096.219988	1077094077.126182	544088536.0168037	1339791962.635078	1227942193.053753	1353658178.496142	316123003.3615032	809924428.0298293	1293959636.88576	1370827735.547466	348417668.1171629	1379899390.741823	1317283751.284875	1545109673.001258	1623920844.631284	1177033318.77174	1371610272.695148	1231949762.197343
Com_1655_pos	Civetol	P	C17H32O	252.245	253.252	1.41962	[M+H]+	1.016	0.58	2	C18	Organic oxygen compounds	Organooxygen compounds	Alcohols and polyols	_	_	_	_	_	Civetol	C17815	_	_	_	_	_	_	C1CCCC=CCCCCCCCC(CCC1)O	QNDMQRZWUGHGHY-UPHRSURJSA-N	2511196.369621667	2482835.28784234	2145061.645795048	2643989.475838167	2856892.846512018	2240786.228680737	3136115.500302381	3071831.855478349	4602253.46894373	2186055.122485918	2678801.471299369	3326400.316554926	3439086.613391743	1057150.773025013	2745737.965562308	2325893.511084802	1990644.426293201	2436372.855696029	2487134.638614339	2564047.502963705
Com_1678_pos	Palmitic amide	P	C16H33NO	255.256	256.263	1.30037	[M+H]+	6.71	0.82	2	C18	Lipids and lipid-like molecules	Fatty Acyls	Fatty amides	629-54-9""	HMDB0012273	Lipids and lipid-like molecules	Fatty Acyls	Fatty amides	_	_	_	LMFA08010009	Fatty Acyls [FA]	Fatty amides [FA08]	Primary amides [FA0801]	_	CCCCCCCCCCCCCCCC(=O)N	HSEMFIZWXHQJAE-UHFFFAOYSA-N	118439468.8915675	120279961.0290139	111012591.8740224	119615880.0671949	112876076.9566357	153912710.8417485	113436754.631352	118686386.8893292	152908351.4368921	141667313.6899177	160370359.1766225	169856114.1302299	148098986.2812968	148792940.9697896	176273966.9319057	182952977.1923692	182173238.7796325	171028121.8669634	215667242.7811893	166118999.4066677
Com_1688_pos	Paecilopeptin	P	C13H24N2O3	256.179	257.186	0.85326	[M+H]+	5.316	0.8	2	C18	Organic acids and derivatives	Carboxylic acids and derivatives	Amino acids, peptides, and analogues	_	_	_	_	_	_	_	_	_	_	_	_	_	CC(C)CC(C(=O)NC(C=O)C(C)C)NC(=O)C	FCSVBIFJBYWEQD-NWDGAFQWSA-N	2977361.275530661	10766931.16851537	18507632.07086263	17888661.28688188	16932976.57776257	7703487.730397185	13588921.2735548	13744451.08168172	11716767.6847581	7503062.507977736	16811434.08617518	14179158.98047998	9197678.56832032	11701473.01267734	15488725.64926685	6908393.471705409	8165677.930754231	13895270.72172816	15653754.99943808	15030800.91356077
Com_1802_pos	Allopumiliotoxin 267A	P	C16H29NO2	267.22	268.227	1.10583	[M+H]+	6.868	0.58	2	C18	Alkaloids and derivatives	Pumiliotoxins, homopumiliotoxins, and allopumiliotoxins	_	_	_	_	_	_	Allopumiliotoxin 267A	C20034	_	_	_	_	_	_	CCCCC(C)C=C1CN2CCCC2C(C1O)(C)O	LWXKAVPXEDNHLL-VRUXTKGDSA-N	10241788.22441557	16807681.15277584	16969733.75964438	13804041.28841259	20292451.13486298	13497165.55009058	21628069.23538311	17848669.70755077	47743016.18788456	24988231.094001	21669768.72490954	15960684.06094162	28519074.8469004	9008732.769303342	13936509.45770056	20081433.44562893	13388365.21378373	21560873.45392086	29649438.65864052	16761784.0772273
Com_1820_pos	Capsi-amide	P	C17H35NO	269.272	270.279	0.99194	[M+H]+	9.826	0.77	2	C18	Organic acids and derivatives	Carboxylic acids and derivatives	Carboxylic acid derivatives	_	HMDB0040940	Organic acids and derivatives	Carboxylic acids and derivatives	Carboxylic acid derivatives	Capsi-amide; N-(13-Methyltetradecyl)acetamide; CAP-A	C17515	_	_	_	_	_	_	CC(C)CCCCCCCCCCCCNC(=O)C	AMLDBWWQKYLAHJ-UHFFFAOYSA-N	206823228.383116	331154836.8496365	260887688.9965216	140395485.2993739	44353248.16727782	194368897.0555853	155956034.2898108	282642295.218849	28453912.37288408	75593558.50848833	190757469.42667	238870762.3132233	33755899.7278311	299932354.7689841	194693896.3896174	392249905.0408008	393685213.3017317	156252498.3265239	218429551.3346253	129116395.6285716
Com_1878_pos	Lanyuamide III	P	C18H29NO	275.225	276.232	0.69195	[M+H]+	8.064	0.66	2	C18	Lipids and lipid-like molecules	Fatty Acyls	Fatty amides	_	_	_	_	_	_	_	_	LMFA08020417	Fatty Acyls [FA]	Fatty amides [FA08]	N-acyl amines [FA0802]	_	CCC=CCC=CCCC=CC=CC(=O)NCC(C)C	YFRGJIVWBMOBIT-NPNWTSAVSA-N	49111229.02674471	45429594.16634235	47110260.93194716	26256982.86243464	21699939.84060034	40378236.83566586	33392353.95995918	43530283.78329385	18735936.51053697	21425828.34854919	37068864.930259	49050430.46333122	19022231.21216975	48207120.41142023	55293674.62051016	64656956.51977213	57764531.00052781	31259992.1282757	66004783.06615923	30808752.81682775
Com_1897_pos	Obscuraminol A	P	C18H31NO	277.241	278.248	1.01677	[M+H]+	8.733	0.96	2	C18	Organic nitrogen compounds	Organonitrogen compounds	Amines	_	_	_	_	_	_	_	_	LMSP01080035	Sphingolipids [SP]	Sphingoid bases [SP01]	Sphingoid base analogs [SP0108]	_	CCC=CCC=CCC=CCC=CCCC(C(C)N)O	YNNQTVPKSXTDCK-SABUVIKOSA-N	691216533.0676782	968524618.1265095	1017377555.415739	509802692.7024982	227336010.4221933	795144558.3810502	602521190.2788994	1005935923.840396	192329326.7742828	407061079.0067919	690886060.7156237	1039048068.632097	58857647.70499936	847165302.7113662	699399965.0481039	1390133869.744606	909413903.612298	582676933.1424391	838427378.7824014	658692785.7028726
Com_1985_pos	Arg Leu	P	C12H25N5O3	287.196	288.203	1.7636	[M+H]+	4.856	0.73	2	C18	Organic acids and derivatives	Carboxylic acids and derivatives	Amino acids, peptides, and analogues	_	_	_	_	_	_	_	_	_	_	_	_	_	CC(C)CC(C(=O)O)NC(=O)C(CCCN=C(N)N)N	WYBVBIHNJWOLCJ-IUCAKERBSA-N	10558668.76044903	8273276.662596487	7531098.63940902	7324539.590477026	11818793.19374941	6688311.722653265	9070700.377115795	7060673.847192282	15259602.22425216	18003291.94342762	7711326.220633325	9848440.527224408	12138073.78486982	6327349.526465687	9469222.3355329	4645040.253128905	5452239.729567788	9235127.45092671	9429813.782246271	9195111.153122332
Com_2025_pos	senecionan	P	C18H29NO2	291.22	292.227	1.48393	[M+H]+	6.093	0.65	2	C18	Alkaloids and derivatives	_	_	_	_	_	_	_	_	_	_	_	_	_	_	_	CC=C1CC(C(COCC2=CCN3C2C(CC3)OC1)C)C	HJOOXTWCVPOHPT-MNHUKLIDSA-N	22370868.91943637	21411298.47813645	40959308.1826096	32643066.53743858	22195836.88362834	25547039.19125348	36239188.85165671	28601738.20784448	67280603.01215415	45973712.3316305	39359085.67683318	27363805.5759394	54762870.74342844	14609608.11730006	30105761.12851143	43311367.10245376	23558833.37624199	49530919.36497742	48146914.61095553	32742482.09245782
Com_2032_pos	13-epi-12-oxo Phytodienoic Acid	P	C18H28O3	292.204	293.21	2.28175	[M+H]+	6.588	0.75	2	C18	Lipids and lipid-like molecules	Fatty Acyls	Eicosanoids	71606-07-0""	_	_	_	_	_	_	_	_	_	_	_	_	CCC=CCC1C(C=CC1=O)CCCCCCCC(=O)O	PMTMAFAPLCGXGK-TTXFDSJOSA-N	42262635.01781971	79203755.4069011	52645091.83550577	87498279.08714922	69031989.65091603	48905192.64898154	86938715.99448697	35303338.252604	88696247.1970708	125574167.5848207	46180725.6727121	47403579.20054408	121619549.7933835	36236995.92762457	87373387.90053652	49816320.85558156	66811592.90801616	64063134.83641442	67422319.51225625	58908697.28527801
Com_2041_pos	Lanyuamide I	P	C18H31NO2	293.235	294.242	1.34517	[M+H]+	7.128	0.62	2	C18	Lipids and lipid-like molecules	Fatty Acyls	Fatty amides	_	_	_	_	_	_	_	_	LMFA08020415	Fatty Acyls [FA]	Fatty amides [FA08]	N-acyl amines [FA0802]	_	CCCCCCC(=O)CCC=CC=CC(=O)NCC(C)C	AMCKSJIHLFXIIZ-DQBULIGTSA-N	178643576.3003683	312490580.3539224	289128462.0503613	221543169.6859952	252170936.7738863	209343341.6390914	360362444.4704377	332390664.328519	615887598.4272039	374059726.4481331	363741926.9029525	255959536.7297608	368265899.0224944	152715627.2007988	227080655.0832296	450679862.1335621	273402406.9073793	358579508.6686128	518715670.6559855	250583857.1570476
Com_2066_pos	Palmitoyl N-Isopropylamide	P	C19H39NO	297.303	298.31	0.65563	[M+H]+	10.673	0.73	2	C18	Lipids and lipid-like molecules	Fatty Acyls	Fatty amides	189939-61-5""	_	_	_	_	_	_	_	_	_	_	_	_	CCCCCCCCCCCCCCCC(=O)NC(C)C	TZYVUGCYYQOTQR-UHFFFAOYSA-N	21017755.95490961	30577690.99829241	25143738.65448913	10913453.8457116	2849807.449963835	10434147.55266864	8864036.47120267	24360731.1407422	1712610.663379721	5432377.742082144	9495502.716927528	18206063.26366774	1695219.856331074	22194999.76555102	16595857.57641229	32625746.86242224	37672840.16271796	10636246.80256653	12054934.2432199	8352039.6494361
Com_2211_pos	Hexadecanoylpyrrolidine	P	C20H39NO	309.303	310.31	1.38105	[M+H]+	10.443	0.9	2	C18	Organoheterocyclic compounds	Pyrrolidines	N-acylpyrrolidines	_	HMDB0032740	Organoheterocyclic compounds	Pyrrolidines	N-acylpyrrolidines	_	_	_	_	_	_	_	_	CCCCCCCCCCCCCCCC(=O)N1CCCC1	ULDNZNZTSYZQKK-UHFFFAOYSA-N	10192473150.41313	14812767003.05672	13069267731.30969	6588933936.43611	1955155001.333508	7114801906.08073	5517286004.747924	14492716519.72622	1058772282.78589	2540164198.318772	6052794722.703955	10782253596.05016	1133373777.371014	9709973645.0288	8852407235.867733	18047844770.06065	14951947159.3564	4420082710.992791	6276167249.646917	4498903749.129393
Com_2317_pos	3beta-Fluoro-5beta-pregnan-20-one	P	C21H33FO	320.252	321.258	1.29101	[M+H]+	8.006	0.64	2	C18	Lipids and lipid-like molecules	Steroids and steroid derivatives	Pregnane steroids	_	_	_	_	_	3beta-Fluoro-5beta-pregnan-20-one	C14981	_	_	_	_	_	_	CC(=O)C1CCC2C1(CCC3C2CCC4C3(CCC(C4)F)C)C	QJXBAUPOZIECOH-GRWISUQFSA-N	161989527.6397104	202883076.6119546	171297759.5299819	160304358.6375027	180491095.6834911	132573514.8843715	166899162.1142349	209448712.0621232	178422965.8918279	103102767.8976076	185778378.5406456	132678701.2866976	104440631.4031125	117197781.1864372	107733197.9009928	281606772.6818236	175831949.7945318	166837540.43892	203962489.458088	134532298.5498941
Com_2456_pos	6-cis-Docosenamide	P	C22H43NO	337.334	338.341	1.29021	[M+H]+	11.263	0.94	2	C18	Lipids and lipid-like molecules	Fatty Acyls	Fatty amides	_	_	_	_	_	_	_	_	_	_	_	_	44584605	CCCCCCCCCCCCCCCC=CCCCCC(=O)N	COUPDYRANTUKKV-MSUUIHNZSA-N	1227003271.517855	1643142751.277244	1904406329.136981	837341426.840999	325729807.4644297	1155070739.798667	708155677.5075873	1816656685.186879	140067740.5434345	1152529216.925397	960055150.8164248	2636998230.672823	88039026.8391243	2614921552.841888	1028402927.87271	3155368577.485143	2002215747.862486	786247324.2826641	1444748664.57147	940631289.2630372
Com_2653_pos	1-beta-D-glucopyranosyl-L-tryptophan	P	C17H22N2O7	366.143	367.149	2.01761	[M+H]+	4.798	0.64	2	C18	Nucleosides, nucleotides, and analogues	Nucleoside and nucleotide analogues	1-pyranosylindoles	_	_	_	_	_	_	_	_	_	_	_	_	_	C1=CC=C2C(=C1)C(=CN2C3C(C(C(C(O3)CO)O)O)O)CC(C(=O)O)N	ZHBHZDMTVVJASV-JOSVURMMSA-N	59827466.53283014	39210475.09827136	41462101.90232544	56993472.38043484	67933450.10670145	50056696.20817663	33524206.40366622	36646763.06935574	47772549.42064209	46616266.60549309	35983541.36247331	25317223.19945635	69046519.34054306	64242132.50716855	40595836.67152745	23667831.51608104	25011509.37135458	40078233.10882169	39973608.04988112	40848839.62679151
Com_3109_pos	Lyso-PAF C-16	P	C24H52NO6P	481.353	482.36	1.23316	[M+H]+	10.515	0.84	2	C18	Lipids and lipid-like molecules	Glycerophospholipids	Glycerophosphocholines	52691-62-0""	_	_	_	_	_	_	_	_	_	_	_	_	CCCCCCCCCCCCCCCCOCC(COP(=O)([O-])OCC[N+](C)(C)C)O	VLBPIWYTPAXCFJ-UHFFFAOYSA-N	134612819.4135048	114323332.6069745	47275447.90058274	28703449.86569136	59909846.25033153	73542054.90222025	26747791.85584187	106716287.6874632	16899052.04343782	30433596.3294916	36532313.8712255	97091205.502653	4726815.793715402	499456075.9952849	58554574.31253857	57341814.02302948	45922678.83852781	34950379.97076498	117390313.0986926	44422607.82988841
Com_2942_pos	Ser Tyr Arg	P	C18H28N6O6	424.207	425.214	0.88878	[M+H]+	7.79	0.57	2	C18	Organic acids and derivatives	Carboxylic acids and derivatives	Amino acids, peptides, and analogues	_	_	_	_	_	_	_	_	_	_	_	_	_	C1=CC(=CC=C1CC(C(=O)NC(CCCN=C(N)N)C(=O)O)NC(=O)C(CO)N)O	FGBLCMLXHRPVOF-IHRRRGAJSA-N	35994014.19144778	32251131.93873496	31810466.32647252	43207413.53568625	49872846.76412133	35091852.81473747	37910212.19571476	33033973.59306377	61757710.98605547	59149516.48576844	38298721.94965697	32250132.5485835	55128918.72024009	28629782.2388375	32213823.5434589	28979879.27692112	32443269.3973316	38346599.4032189	33863313.90559826	35955063.22604505
Com_2359_pos	His Asn Gly	P	C12H18N6O5	326.134	327.141	1.27691	[M+H]+	6.403	0.8	2	C18	Organic acids and derivatives	Carboxylic acids and derivatives	Amino acids, peptides, and analogues	_	_	_	_	_	_	_	_	_	_	_	_	_	C1=C(NC=N1)CC(C(=O)NC(CC(=O)N)C(=O)NCC(=O)O)N	NOQPTNXSGNPJNS-YUMQZZPRSA-N	2013058.077667806	701348.5654309421	1733008.87939301	1390938.242358822	1358481.755833322	1313194.385466797	1034822.429671517	322760.3434568224	1001657.04795032	2155529.825858786	1345470.863696959	867026.7198042326	2041857.937722518	796905.2966207237	827715.4714332793	1180090.173944761	1075144.425417786	2215137.358015256	682455.1655214255	557159.1271680358
Com_1260_pos	(-)-Blastmycinolactol	P	C9H16O3	172.11	173.117	0.45868	[M+H]+	1.078	0.57	2	C18	Organoheterocyclic compounds	Lactones	Gamma butyrolactones	_	_	_	_	_	_	_	_	_	_	_	_	_	CCCCC1C(C(OC1=O)C)O	LLALEXXCKCFLES-RNJXMRFFSA-N	14638071.16259726	12346285.69425781	11863906.92225275	15978335.69531868	15177925.31284311	12127120.26652564	9215447.155216698	10475712.78494252	17286596.50615382	14975810.35429463	10804842.46551691	10892341.57836024	16097076.09814868	7645988.963169209	8574413.438598145	5280527.736448755	8463929.879760135	10324896.87436998	10056513.63832018	10400468.18184286
Com_2858_pos	Spirostan	P	C27H44O2	400.334	401.341	1.09852	[M+H]+	10.832	0.6	2	C18	Lipids and lipid-like molecules	Prenol lipids	Triterpenoids	_	_	_	_	_	Spirostan	C19662	_	_	_	_	_	_	CC1CCC2(C(C3C(O2)CC4C3(CCC5C4CCC6C5(CCCC6)C)C)C)OC1	INLFWQCRAJUDCR-LHVCHFHMSA-N	12051356.39434284	15514874.1202938	16476239.43790495	6490907.301437264	682397.9757014473	1082503.579516275	5367634.194616297	14828812.32905103	620987.0170627185	993036.8448707171	2511264.223081575	4870386.137765046	2296262.296502729	10047323.0152237	16347831.5646247	22073074.85534453	25194604.502573	3136350.435124749	10319698.79162246	1285231.470689349
Com_2802_pos	Glu Glu Ile	P	C16H27N3O8	389.18	390.187	1.52564	[M+H]+	5.287	0.85	2	C18	Organic acids and derivatives	Carboxylic acids and derivatives	Amino acids, peptides, and analogues	_	_	_	_	_	_	_	_	_	_	_	_	_	CCC(C)C(C(=O)O)NC(=O)C(CCC(=O)O)NC(=O)C(CCC(=O)O)N	AUTNXSQEVVHSJK-YVNDNENWSA-N	16928547.66673627	22827398.70536084	26573450.07774345	16218144.64696198	13043238.02688848	11485575.35023929	18868930.47741692	15735772.76446692	21095868.60737669	30341241.2839307	18430823.89155962	17725895.07338125	21335634.70039437	6541808.730878551	16371457.49269061	8091648.37134116	14898262.5609363	16668903.03920608	16115895.43267318	26298390.21987966
Com_2742_pos	Asp Val Phe	P	C18H25N3O6	379.174	380.181	2.01757	[M+H]+	5.534	0.83	2	C18	Organic acids and derivatives	Carboxylic acids and derivatives	Amino acids, peptides, and analogues	_	_	_	_	_	_	_	_	_	_	_	_	_	CC(C)C(C(=O)NC(CC1=CC=CC=C1)C(=O)O)NC(=O)C(CC(=O)O)N	SFJUYBCDQBAYAJ-YDHLFZDLSA-N	11017168.52289718	19255795.70255464	13004586.76668451	10266928.0352337	14005791.40220013	9472862.817167832	12463382.74148453	11093395.3417446	13637738.4995555	14836587.48628141	10742360.25136401	10138042.65328422	12727465.90889079	7944802.417823306	17109185.35272112	8753326.447326249	7410880.012057006	11765903.23514309	12275631.08148532	12800117.78217197
Com_2206_pos	H-TYR-GLN-OH	P	C14H19N3O5	309.132	310.139	1.58546	[M+H]+	4.725	0.54	2	C18	Organic acids and derivatives	Carboxylic acids and derivatives	Amino acids, peptides, and analogues	_	_	_	_	_	_	_	_	_	_	_	_	_	C1=CC(=CC=C1CC(C(=O)NC(CCC(=O)N)C(=O)O)N)O	UBAQSAUDKMIEQZ-QWRGUYRKSA-N	10329935.80698787	6372996.88551646	8650609.838304073	10896714.92257571	21422904.02620799	12857527.10114977	8242076.107146726	10654947.26968272	15282148.27425061	32279884.218235	22984342.1867121	15587198.5413393	12330343.90403061	4369839.960218908	9936741.381791323	5038545.045531834	10690114.11806055	14044675.10568761	15092352.7133189	19524599.23573508
Com_1871_pos	L-Alanyl-L-tryptophan	P	C14H17N3O3	275.127	276.134	0.02839	[M+H]+	5.345	0.81	2	C18	Organic acids and derivatives	Carboxylic acids and derivatives	Amino acids, peptides, and analogues	_	HMDB0013209	Organic acids and derivatives	Carboxylic acids and derivatives	Amino acids, peptides, and analogues	_	_	_	_	_	_	_	_	CC(C(=O)NC(CC1=CNC2=CC=CC=C21)C(=O)O)N	WUGMRIBZSVSJNP-UFBFGSQYSA-N	192881316.9253399	505127061.0121273	244186549.558166	106797939.7529491	417373239.3496587	159497670.370347	404968389.4141538	144662959.4818061	197554311.6233891	173010368.4620736	268507702.2206709	178474624.0128267	300112423.8193949	123085051.6324197	229650159.040853	202079803.1952418	169008967.2615139	254495686.3748259	225729698.4940569	154884553.3370924
Com_1609_pos	beta-Alanyl-L-arginine	P	C9H19N5O3	245.149	246.156	0.64658	[M+H]+	1.401	0.86	2	C18	Organic acids and derivatives	Peptidomimetics	Hybrid peptides	_	HMDB0060441	Organic acids and derivatives	Peptidomimetics	Hybrid peptides	beta-Alanyl-L-arginine	C05340	map00410	_	_	_	_	_	C(CC(C(=O)O)NC(=O)CCN)CN=C(N)N	DLRGFJGVZXSSTP-LURJTMIESA-N	26994290.03403201	44485128.9724238	17946214.47072665	4030410.420182502	17850616.70831228	4615972.188398121	451835899.0387272	629326.3733257185	22486722.71224752	16085545.92405309	12730486.90698209	12340235.24151506	56318596.46658834	10663295.7763942	2222171.766799911	34972004.3562139	1589232.646331692	30241462.47765326	9931223.10824585	2152312.465730525
Com_1838_pos	C16 Sphingosine	P	C16H33NO2	271.251	272.258	1.2219	[M+H]+	6.739	0.62	2	C18	Organic nitrogen compounds	Organonitrogen compounds	Amines	_	HMDB0242181	Organic nitrogen compounds	Organonitrogen compounds	Amines	_	_	_	LMSP01040008	Sphingolipids [SP]	Sphingoid bases [SP01]	Sphingoid base homologs and variants [SP0104]	_	CCCCCCCCCCCC=CC(C(CO)N)O	BTUSGZZCQZACPT-YYZTVXDQSA-N	39077328.13316842	53577016.72209168	57485563.88424161	43114874.59825161	37673477.4614856	51015949.88991598	53494361.63394853	40520214.18011137	23298263.58400489	22406807.8917755	47870648.37142409	70978251.27651127	16146873.76967373	45520611.21637149	78713426.83722287	53048167.92813335	58166218.23273104	35585693.99979853	54378612.62752748	49899327.96884984
Com_2204_pos	Yaretol	P	C19H32O3	308.235	309.242	1.68647	[M+H]+	9.448	0.58	2	C18	Organic oxygen compounds	Organooxygen compounds	Carbohydrates and carbohydrate conjugates	_	_	_	_	_	_	_	_	_	_	_	_	_	CC(C)C1CCC2C1(CCC34C2(C(C(O3)(CC4)C)CO)O)C	AYLBIXSXMOMHSY-LWWDEJTHSA-N	3614483.557810671	1296552.871487425	6604367.856664143	7395363.035057059	333936.5952187728	1532417.079521773	5924226.959938584	33050312.11551012	322131.8730665465	13545828.7420694	2041830.532801838	3911229.661321125	413090.0776123166	4268240.745085445	4425331.207168139	958060.7419116994	1718173.4601511	5184307.602894587	803186.1802892145	3525896.186989973
Com_2395_pos	1-Monopalmitin	P	C19H38O4	330.277	331.284	1.49731	[M+H]+	9.576	0.93	2	C18	Lipids and lipid-like molecules	Glycerolipids	Monoradylglycerols	542-44-9""	HMDB0245964	Lipids and lipid-like molecules	Glycerolipids	Monoradylglycerols	_	_	_	LMGL01010001	Glycerolipids [GL]	Monoradylglycerols [GL01]	Monoacylglycerols [GL0101]	_	CCCCCCCCCCCCCCCC(=O)OCC(CO)O	QHZLMUACJMDIAE-UHFFFAOYSA-N	317195099.133967	138571745.4537924	134628156.9106789	193024130.4846349	163033829.7672354	258032549.8140612	268521738.4126416	257965111.5267543	177226478.4079447	173875863.1960865	272548653.0625007	200324098.7333704	136794130.5818742	198958464.7644295	323316729.3491741	276492339.7405684	189498800.6630114	147884512.0677308	185778317.0249718	208621041.327923
Com_2443_pos	N-Isobutyl-(2E,4E)-octadecadienamide	P	C22H41NO	335.319	336.326	1.07321	[M+H]+	10.673	0.62	2	C18	Lipids and lipid-like molecules	Fatty Acyls	Fatty amides	_	_	_	_	_	_	_	_	LMFA08020200	Fatty Acyls [FA]	Fatty amides [FA08]	N-acyl amines [FA0802]	_	CCCCCCCCCCCCCC=CC=CC(=O)NCC(C)C	QQCGKIZHTJLRNN-NBRVCOCJSA-N	38536141.80288989	57996607.25337477	70599810.24471782	28993482.71997284	10371950.18162969	23604322.07165093	17053061.01279038	47087687.37797599	4366208.880085293	35478593.4105695	20385663.63365361	59593656.1619093	1969813.165540977	86568972.300927	27776693.87198487	74930244.63145754	91144191.13184217	22055853.14734134	29763411.82697315	22086563.89309267
Com_2485_pos	His-Trp	P	C17H19N5O3	341.149	342.155	1.97253	[M+H]+	5.014	0.74	2	C18	Organic acids and derivatives	Carboxylic acids and derivatives	Amino acids, peptides, and analogues	_	HMDB0304782	Organic acids and derivatives	Carboxylic acids and derivatives	Amino acids, peptides, and analogues	_	_	_	_	_	_	_	_	C1=CC=C2C(=C1)C(=CN2)CC(C(=O)O)NC(=O)C(CC3=CN=CN3)N	FBTYOQIYBULKEH-ZFWWWQNUSA-N	1693974.590483553	4202842.64583913	2868108.490305938	3735883.23763022	4750809.354581011	2377928.136961684	615559.9032684324	2672676.511265315	5996491.576188616	3576937.898721878	3330392.786852513	2354690.99940634	4316662.479577173	1752266.130559817	5175968.138773449	2405599.810527247	4038155.993265406	4376234.835625326	3872838.80950088	4537570.071284084
Com_2556_pos	15-keto-PGE1	P	C20H32O5	352.225	353.233	2.1526	[M+H]+	9.563	0.66	2	C18	Lipids and lipid-like molecules	Fatty Acyls	Eicosanoids	22973-19-9""	HMDB0001320	Lipids and lipid-like molecules	Fatty Acyls	Eicosanoids	(13E)-11alpha-Hydroxy-9,15-dioxoprost-13-enoate	C04654	_	LMFA03010146	Fatty Acyls [FA]	Eicosanoids [FA03]	Prostaglandins [FA0301]	_	CCCCCC(=O)C=CC1C(CC(=O)C1CCCCCCC(=O)O)O	VXPBDCBTMSKCKZ-XQHNHVHJSA-N	6950307.609638351	1608346.891553335	1454268.212077403	9260974.004673628	1432923.937602626	11290430.82072227	6593460.26739729	16657208.76835976	7304019.479303102	12365352.77315811	4128724.974371179	7204436.803195311	7376821.429453021	1504938.854449016	6252472.788530467	5218511.985676458	4074060.442092455	2164726.930648669	5424829.756363558	2753702.566849505
Com_1399_pos	Trp-P-1	P	C13H13N3	211.111	212.118	0.50587	[M+H]+	5.432	0.52	2	C18	Organoheterocyclic compounds	Indoles and derivatives	Pyridoindoles	_	HMDB0029746	Organoheterocyclic compounds	Indoles and derivatives	Pyridoindoles	Trp-P-1; 3-Amino-1,4-dimethyl-5H-pyrido[4,3-b]indole	C19306	_	_	_	_	_	_	CC1=C2C(=C(N=C1N)C)C3=CC=CC=C3N2	LVTKHGUGBGNBPL-UHFFFAOYSA-N	25907905.7197256	1488191.855471058	4188790.564215505	12579954.39024673	3749227.272651723	4347283.022481121	4370972.987566778	2885196.159379062	14425932.22012314	15491292.43130289	2513008.813365598	33789707.46953453	3165406.181383593	6559608.258924699	2290984.610184497	42711643.02128479	6368170.413645184	16148730.96427586	3964695.967074589	2158196.105096604
Com_2479_pos	Lys His Gly	P	C14H24N6O4	340.186	341.193	0.10663	[M+H]+	5.921	0.57	2	C18	Organic acids and derivatives	Carboxylic acids and derivatives	Amino acids, peptides, and analogues	_	_	_	_	_	_	_	_	_	_	_	_	_	C1=C(NC=N1)CC(C(=O)NCC(=O)O)NC(=O)C(CCCCN)N	VLMNBMFYRMGEMB-QWRGUYRKSA-N	6977079.955235768	8369964.792177661	15207066.92897443	15237401.66423998	10292801.48472253	8321852.6760334	14574664.29261532	8250750.958443648	12529453.19223416	13281026.06388117	10133628.52718582	10815921.43719645	17194281.0978938	24240552.25441195	18867043.63346822	9326286.47333759	13475032.50456617	12152896.70447213	11536320.00762402	7317962.199079733
Com_1811_pos	Histidylleucine	P	C12H20N4O3	268.154	269.16	2.25529	[M+H]+	2.736	0.6	2	C18	Organic acids and derivatives	Carboxylic acids and derivatives	Amino acids, peptides, and analogues	_	HMDB0028889	Organic acids and derivatives	Carboxylic acids and derivatives	Amino acids, peptides, and analogues	Histidylleucine; N-L-Histidyl-L-leucin; His-Leu	C05010	_	_	_	_	_	_	CC(C)CC(C(=O)O)NC(=O)C(CC1=CN=CN1)N	MMFKFJORZBJVNF-UWVGGRQHSA-N	36150337.4864463	34648138.853733	28832373.74699559	31652379.69975021	45092603.6212438	25571674.4858802	28962194.95804331	25984174.76414287	41614021.96011064	59184904.09570929	35362387.06539802	23411780.41593796	38891981.15433861	21802120.36590355	29947116.95491748	20591613.02167543	29697142.08108494	33300674.0181791	30119010.1187006	32154562.49862411
Com_1677_pos	Andrachcine	P	C15H29NO2	255.22	256.227	0.85996	[M+H]+	6.796	0.58	2	C18	Organoheterocyclic compounds	Pyridines and derivatives	Hydropyridines	_	_	_	_	_	_	_	_	_	_	_	_	_	CCCC(CC1CC=CC(N1C)CC(CC)O)O	VTAUDMKQDLSFJI-BYNSBNAKSA-N	13433886.52035146	9649606.64717894	8554744.482883435	9113419.71524827	28051630.59042186	8637326.23601947	14485130.5553606	10126055.85883273	58792784.38493344	21182206.83198904	12646063.15389818	14872022.33405821	28440943.08575844	9567102.144480754	10208012.2494168	13114281.06203587	11191320.28662016	16749825.77789384	16698860.05231855	12233358.41892714
Com_1585_pos	Dehydrofalcarinol	P	C17H22O	242.167	243.174	0.76599	[M+H]+	8.899	0.51	2	C18	Lipids and lipid-like molecules	Fatty Acyls	Fatty alcohols	_	_	_	_	_	Dehydrofalcarinol	C17716	_	_	_	_	_	_	C=CCCCCCC=CCC#CC#CC(C=C)O	JRLHSTVTOOELAF-QXPKXGMISA-N	7239490.818590753	6858399.844301694	5496679.423844982	11399156.33451215	3942619.789898017	8494678.316591062	5562712.327512709	4059843.124210111	9019034.852936614	8778076.041601138	7020781.351472498	9715616.050198412	9484972.153966151	993475.2633016176	1513361.014859507	6345337.82385488	223262.2384918071	4048834.331037704	4647910.813068665	5481652.825612089
Com_1150_pos	Valpromide	P	C8H17NO	143.131	144.138	0.05356	[M+H]+	6.251	0.55	2	C18	Organic acids and derivatives	Carboximidic acids and derivatives	Carboximidic acids	2430-27-5""	HMDB0259756	Organic acids and derivatives	Carboximidic acids and derivatives	Carboximidic acids	_	_	_	_	_	_	_	_	CCCC(CCC)C(=O)N	OMOMUFTZPTXCHP-UHFFFAOYSA-N	134764563.9536025	162116513.0887529	216203632.2497559	201982132.7703566	241626083.6446443	136887940.5486802	198644398.6968793	130065264.0069442	283924482.3591913	190932762.6794857	130305062.055784	140229524.5185322	296067675.523332	140245633.9320058	205954091.5076314	184265827.730697	178485208.1860415	194023218.24419	136231199.6196813	134559765.2179683
Com_1352_pos	Citronellyl acetate	P	C12H22O2	198.162	199.169	0.64762	[M+H]+	1.09	0.53	2	C18	Lipids and lipid-like molecules	Fatty Acyls	Fatty alcohol esters	67650-82-2""	HMDB0034844	Lipids and lipid-like molecules	Fatty Acyls	Fatty alcohol esters	Citronellyl acetate; 3,7-Dimethyl-6-octen-1-yl acetate	C12298	_	LMPR0102010015	Prenol Lipids [PR]	Isoprenoids [PR01]	C10 isoprenoids (monoterpenes) [PR0102]	_	CC(CCC=C(C)C)CCOC(=O)C	JOZKFWLRHCDGJA-UHFFFAOYSA-N	14250971.7453425	12827707.43983547	4846264.305257317	17206557.32485196	16917587.16855942	14258045.84536026	9964771.249889346	7118013.968687994	21788892.48565116	15438778.30969742	10146359.16588104	6124686.863959461	9701088.897369338	10382003.82070537	12300585.11114906	10698933.40222904	11751172.37287233	12079036.59894575	12539908.36862446	6604508.221902558
Com_2092_pos	5-NITRO-2-PHENYLPROPYLAMINOBENZOIC ACID [NPPB]	P	C16H16N2O4	300.111	301.119	1.80638	[M+H]+	5.345	0.62	2	C18	Benzenoids	Benzene and substituted derivatives	Benzoic acids and derivatives	107254-86-4""	_	_	_	_	5-Nitro-2-(3-phenylpropylamino)benzoic acid; NPPB	C13705	_	_	_	_	_	_	C1=CC=C(C=C1)CCCNC2=C(C=C(C=C2)[N+](=O)[O-])C(=O)O	WBSMIPAMAXNXFS-UHFFFAOYSA-N	6833506.964831931	2282953.606683465	7676900.96124998	10901256.27799064	7661097.853516291	13716883.6711602	7240221.94903209	4012116.553129039	11348729.17999826	11693512.8058229	10192199.37779607	3146620.025635916	15956642.14125854	4950463.194847011	5569221.063095876	10315703.96588915	4206734.97086776	22581148.79975281	3526281.767703443	12957853.79590176
Com_1328_pos	Bisthiosemi	P	C3H10N6S2	194.041	195.048	2.37283	[M+H]+	5.85	0.56	2	C18	Organosulfur compounds	_	_	39603-48-0""	_	_	_	_	Bisthiosemi	C19137	_	_	_	_	_	_	C(NNC(=S)N)NNC(=S)N	JKSKMVKDSOOOFA-UHFFFAOYSA-N	509516.1988522983	490601.6716109497	440059.347508073	326125.9424498581	1021073.721317021	192723.5691395457	257589.7394089896	1888690.602081135	2007034.326912896	1531591.002824666	589024.2258189715	621865.4750922958	919101.9349421712	1149252.665223269	525232.0031260904	4404060.533507538	510817.2997997023	164559.5768097951	561261.1688460965	551672.166212027
Com_2415_pos	(2,3-diphenylcyclopropyl)methyl phenyl sulfoxide	P	C22H20OS	332.123	333.131	0.64495	[M+H]+	5.964	0.59	2	C18	Phenylpropanoids and polyketides	Stilbenes	_	_	HMDB0062791	Phenylpropanoids and polyketides	Stilbenes	_	_	_	_	_	_	_	_	_	C1=CC=C(C=C1)C2C(C2C3=CC=CC=C3)CS(=O)C4=CC=CC=C4	MVULGCSHGFLUBH-UHFFFAOYSA-N	2981650.457874354	2717670.144969468	3388641.929319043	5143228.643163528	2683842.246375216	2394227.661475081	3925824.368164181	2222383.79144499	2133258.471694925	2635140.343045104	2955000.945229526	1685089.18465545	3508503.424644845	1003657.844049566	2083764.522617361	1815895.528719112	624137.4939103991	1999004.027280273	1197458.17786891	3057781.40345429
Com_2506_pos	Asp Val Leu	P	C15H27N3O6	345.19	346.197	0.70412	[M+H]+	5.461	0.86	2	C18	Organic acids and derivatives	Carboxylic acids and derivatives	Amino acids, peptides, and analogues	_	_	_	_	_	_	_	_	_	_	_	_	_	CC(C)CC(C(=O)O)NC(=O)C(C(C)C)NC(=O)C(CC(=O)O)N	GIKOVDMXBAFXDF-NHCYSSNCSA-N	6163223.26977221	5898345.055047795	4795075.323405202	4556134.300939296	7719276.900504944	3772680.055809022	5289996.106374985	4964995.42867592	6454189.387097034	7914838.302440693	4546271.061122881	4333406.691218616	5986985.232477437	2926171.662101444	6283755.107787926	4984362.609862766	5035120.291959775	7421563.221713768	5324892.08526618	6861088.308109805
Com_2550_pos	N-cis-11,14-eicosadienoyl ethanolamine	P	C22H41NO2	351.314	352.32	1.80634	[M+H]+	8.755	0.64	2	C18	Organic nitrogen compounds	Organonitrogen compounds	Amines	_	_	_	_	_	_	_	_	LMFA08040002	Fatty Acyls [FA]	Fatty amides [FA08]	N-acyl ethanolamines (endocannabinoids) [FA0804]	_	CCCCCC=CCC=CCCCCCCCCCC(=O)NCCO	MWQCBVWCBTUPDQ-HZJYTTRNSA-N	20597043.80030931	33573971.12411521	41301679.79821057	17555142.77462612	5488682.44838854	24600989.56746155	20760818.10933803	34408345.26374193	2841188.093859594	12364345.09750797	23101493.46419521	52781857.47415132	8.80918e+06	31737083.1861985	16485809.01629789	59955124.67479697	25801129.82512969	19780144.15608614	50509638.90906531	26748466.49854954
Com_1310_pos	(+)-Epilupinine-N-oxide	P	C10H19NO2	185.142	186.149	0.16564	[M+H]+	5.706	0.7	2	C18	Alkaloids and derivatives	Lupin alkaloids	Lupinine-type alkaloids	_	_	_	_	_	_	_	_	_	_	_	_	_	C1CC[N+]2(CCCC(C2C1)CO)[O-]	DPDAZDMDSXQXJW-GMTAPVOTSA-N	20058807.70668828	23994526.21714354	26975962.19172796	24833951.37470598	28183358.05569506	20618015.67122509	34604470.1146168	29135214.87209672	80745296.58041497	46845230.45600581	29180775.61945128	26793826.68478324	54392999.94795842	17599943.27032033	20738149.11786334	28732474.28175178	26725688.9574663	45283575.46238732	34260536.77852529	36342315.26581533
Com_2057_pos	H-Met-Phe-OH	P	C14H20N2O3S	296.119	297.127	0.62915	[M+H]+	5.432	0.63	2	C18	Organic acids and derivatives	Carboxylic acids and derivatives	Amino acids, peptides, and analogues	14492-14-9""	_	_	_	_	_	_	_	_	_	_	_	_	CSCCC(C(=O)NC(CC1=CC=CC=C1)C(=O)O)N	HGCNKOLVKRAVHD-RYUDHWBXSA-N	635876.0532276591	1035765.618329649	1464585.797091642	1079279.259859812	7280945.069824073	1521603.593439316	935716.2630372362	1857151.738899335	2553931.612237655	9037618.03329188	2280383.877090263	1219077.330178725	2764114.605633376	1835365.378580179	4017107.0349848	680496.4743509857	2523216.637448355	4474122.673753811	3421929.63956093	3967110.506836959
Com_2062_pos	13(S)-HODE	P	C18H32O3	296.235	297.242	1.10688	[M+H]+	7.992	0.72	2	C18	Lipids and lipid-like molecules	Fatty Acyls	Lineolic acids and derivatives	29623-28-7""	_	_	_	_	13(S)-HODE; (13S)-Hydroxyoctadecadienoic acid; (9Z,11E)-(13S)-13-Hydroxyoctadeca-9,11-dienoic acid	C14762	map03320;map00591	LMFA02000228	Fatty Acyls [FA]	Octadecanoids [FA02]	Other Octadecanoids [FA0200]	_	CCCCCC(C=CC=CCCCCCCCC(=O)O)O	HNICUWMFWZBIFP-IRQZEAMPSA-N	85168541.5350587	106960437.3501911	143811667.1680929	168542564.9610395	117622162.9204554	82090128.24176206	157983847.2301459	77312690.28858934	169656906.9576225	143342634.3485171	84152843.3692987	152380699.1950098	147811264.6439003	105856452.3924101	168284819.2468507	85509720.55051434	144657875.8370932	94087297.78191024	146857770.6888326	103811715.623204
Com_2486_pos	Ile Pro Ile	P	C17H31N3O4	341.231	342.238	0.74838	[M+H]+	5.548	0.91	2	C18	Organic acids and derivatives	Carboxylic acids and derivatives	Amino acids, peptides, and analogues	_	_	_	_	_	_	_	_	_	_	_	_	_	CCC(C)C(C(=O)N1CCCC1C(=O)NC(C(C)CC)C(=O)O)N	JNTMAZFVYNDPLB-PEDHHIEDSA-N	34866976.52168258	19981185.63162652	28753009.31068717	23146286.73094772	39594794.08414291	21541931.93528162	23053081.03621745	25785952.95405706	38698445.41218319	68032422.98618084	32241014.26106893	20614158.50602395	35645074.90624251	20326288.68653324	26887814.65678426	9949077.967124272	16287785.03219472	25104939.49223891	22048955.42940954	36916351.49898337
Com_2793_pos	Arg Ile Val	P	C17H34N6O4	386.264	387.271	0.96227	[M+H]+	5.158	0.52	2	C18	Organic acids and derivatives	Carboxylic acids and derivatives	Amino acids, peptides, and analogues	_	_	_	_	_	_	_	_	_	_	_	_	_	CCC(C)C(C(=O)NC(C(C)C)C(=O)O)NC(=O)C(CCCN=C(N)N)N	LLUGJARLJCGLAR-CYDGBPFRSA-N	724613.0313784739	410910.7662676624	359819.3068002291	775352.4442854744	1029598.830750692	181739.2119127667	561550.6776652467	377224.5742919071	803725.6654413637	2218260.133981827	129840.8367120778	257569.4834822931	1176322.014980672	171241.7767488593	427965.9713913051	275072.4846717659	102596.6924777632	478359.3165220794	489465.4131082923	609386.2373692744
Com_2175_pos	Ser Ser Ile	P	C12H23N3O6	305.159	306.166	1.30345	[M+H]+	5.115	0.85	2	C18	Organic acids and derivatives	Carboxylic acids and derivatives	Amino acids, peptides, and analogues	_	_	_	_	_	_	_	_	_	_	_	_	_	CCC(C)C(C(=O)O)NC(=O)C(CO)NC(=O)C(CO)N	JCLAFVNDBJMLBC-JBDRJPRFSA-N	28090128.38574389	41074622.58434601	47540973.8512759	25440505.56941329	52592062.75787992	27691351.71041965	41667867.10676455	35662117.90127217	51130661.66088639	52258518.66676845	50073136.71834978	37616870.13651285	44420957.8014374	27701322.00709252	45475888.81014514	38614516.29691479	26712959.12361162	48478498.74917658	45288805.31707282	42742240.7162399
Com_2184_pos	16alpha-Fluoro-17alpha-hydroxyandrost-4-en-3-one	P	C19H27FO2	306.2	307.208	3.0073	[M+H]+	6.955	0.52	2	C18	Lipids and lipid-like molecules	Steroids and steroid derivatives	Androstane steroids	_	_	_	_	_	16alpha-Fluoro-17alpha-hydroxyandrost-4-en-3-one	C15074	_	_	_	_	_	_	CC12CCC(=O)C=C1CCC3C2CCC4(C3CC(C4O)F)C	WTVJTKJVHNWXNR-IAMXYGRLSA-N	3447753.926164007	3824499.26200152	2877385.128786124	4962223.499486543	7890697.585352768	3538898.747264673	1661643.732118843	2287895.289769663	3973100.785434768	3498336.266202861	3361303.143822997	2501477.401208988	5322435.723086785	1670989.586706703	2030876.607965806	2296582.209472379	1780177.10968239	3004312.216022897	3490728.986413591	6392548.916273591
Com_2360_pos	Picealactone C	P	C20H22O4	326.152	327.159	1.79454	[M+H]+	7.992	0.77	2	C18	Lipids and lipid-like molecules	Prenol lipids	Terpene lactones	_	_	_	_	_	_	_	_	_	_	_	_	_	CC(C)C1=C(C=C2C(=C1)C(=O)C3=C4C2(CCCC4(C(=O)O3)C)C)O	AXGGCYIGMFOQQW-WOJBJXKFSA-N	5050685.908665745	5712265.672112929	4056854.585443975	4953731.917498939	6580576.319896927	4200705.042234954	5119335.704196691	4306582.878407414	6734931.39673478	6.01645e+06	4947966.821523218	4459412.257950366	5429854.934353766	4216172.402876588	5097090.941009162	4699216.937200208	5774973.352144601	4064383.493550365	4725453.997729357	5820607.173999522
Com_2641_pos	O-Arachidonoyl Glycidol	P	C23H36O3	360.266	361.273	1.43217	[M+H]+	8.539	0.86	2	C18	Lipids and lipid-like molecules	Fatty Acyls	Fatty acid esters	439146-24-4""	_	_	_	_	_	_	_	_	_	_	_	_	CCCCCC=CCC=CCC=CCC=CCCCC(=O)OCC1CO1	ACYNJBAUKQMZDF-UHFFFAOYSA-N	92106715.7087411	120779860.6790327	64447470.55710825	101436298.0494614	198859924.7991202	99920613.61400376	88521586.15219133	77124408.11675797	174659158.7604937	59607525.35603647	85731167.26782796	74106482.98061857	149552551.6393299	590334117.8143961	117385869.4245862	123053322.9716451	99184117.55110264	116782876.9839629	206353431.6881797	113959782.8467763
Com_2753_pos	His Ile Asn	P	C16H26N6O5	382.196	383.203	0.7425	[M+H]+	7.378	0.55	2	C18	Organic acids and derivatives	Carboxylic acids and derivatives	Amino acids, peptides, and analogues	_	_	_	_	_	_	_	_	_	_	_	_	_	CCC(C)C(C(=O)NC(CC(=O)N)C(=O)O)NC(=O)C(CC1=CN=CN1)N	VJJSDSNFXCWCEJ-DJFWLOJKSA-N	229438981.2593654	181291587.8866588	197776076.644383	231169354.9096819	311525982.1727863	199775426.6022981	172743995.5764064	206915484.2845029	272990343.6895035	294474286.1040632	240535201.5644618	146839886.4423179	266268766.6280166	139653977.6852922	272718994.2401316	134779564.5449684	155032355.4834851	180753190.5853927	161528032.8261982	180998815.6064714
Com_3123_pos	LysoPE(20:4(8Z,11Z,14Z,17Z)/0:0)	P	C25H44NO7P	501.286	502.292	1.64942	[M+H]+	8.539	0.88	2	C18	Lipids and lipid-like molecules	Glycerophospholipids	Glycerophosphoethanolamines	_	HMDB0011518	Lipids and lipid-like molecules	Glycerophospholipids	Glycerophosphoethanolamines	_	_	_	LMGP02050067	Glycerophospholipids [GP]	Glycerophosphoethanolamines [GP02]	Monoacylglycerophosphoethanolamines [GP0205]	_	CCC=CCC=CCC=CCC=CCCCCCCC(=O)OCC(COP(=O)(O)OCCN)O	JPNPIRVRGLGTRE-YSKCIPFOSA-N	194219038.2641055	455416506.3010377	146094958.8790143	81097788.75506164	89664121.69927111	216478943.9598566	106689324.8964875	190791191.8524387	60531624.16819284	94783524.1579351	154478613.1572337	166463020.2726997	82387336.98232877	1480315653.709004	263764157.2253989	301749424.1008464	185115682.2912678	208938903.6673304	258691437.9334851	170052366.949276
Com_1641_pos	Pumiliotoxin 251D	P	C16H29NO	251.225	252.232	0.72407	[M+H]+	8.28	0.89	2	C18	Alkaloids and derivatives	Pumiliotoxins, homopumiliotoxins, and allopumiliotoxins	_	_	_	_	_	_	Pumiliotoxin 251D; PTX 251D	C20031	_	_	_	_	_	_	CCCCC(C)C=C1CC(C2CCCN2C1)(C)O	OKTQTXDNHCOLHT-AJKPHIATSA-N	224920329.466968	280135049.3918205	311426509.9756839	1.73566e+08	119429247.9358146	245386764.4911922	195528690.4352368	292715169.7567803	105389973.2621729	129339109.1203306	237271762.0939898	291418061.4007115	95329172.32703143	300957671.8215571	235960962.4326181	421277910.9844809	362202710.6332071	213527737.6395588	284596387.9612244	223756022.467218
Com_3157_pos	C16 Sphinganine	P	C34H69NO3	539.528	540.534	1.76205	[M+H]+	11.191	0.79	2	C18	Lipids and lipid-like molecules	Sphingolipids	Ceramides	_	_	_	_	_	_	_	_	LMSP02020001	Sphingolipids [SP]	Ceramides [SP02]	N-acylsphinganines (dihydroceramides) [SP0202]	_	CCCCCCCCCCCCCCCC(C(CO)NC(=O)CCCCCCCCCCCCCCC)O	GCGTXOVNNFGTPQ-JHOUSYSJSA-N	16914637.65860756	31668187.74974251	37183094.4843891	22797293.80214804	2299234.776204466	24287197.25019298	15913215.23953711	41554882.92437869	2875599.515696811	8046940.25065488	20209821.58627143	33454718.25951536	2627821.86458929	31611276.01279416	22095669.64398986	97463087.53520094	78903530.84186037	13015343.01815477	33262020.72032037	15447869.81292304
Com_2015_pos	3-Polyprenyl-4,5-dihydroxybenzoate	P	C17H22O4	290.152	291.159	1.52532	[M+H]+	7.373	0.68	2	C18	Benzenoids	Benzene and substituted derivatives	Benzoic acids and derivatives	_	HMDB0060380	Benzenoids	Benzene and substituted derivatives	Benzoic acids and derivatives	3-Polyprenyl-4,5-dihydroxybenzoate; 3,4-Dihydroxy-5-polyprenylbenzoate	C17554	_	_	_	_	_	_	CC(=CCCC(=CCC1=C(C(=CC(=C1)C(=O)O)O)O)C)C	GJZLZMVQYJZMIO-KPKJPENVSA-N	7671803.258683728	4750135.572094315	6423175.165254283	7620395.15411516	11647883.93609231	5917809.833178696	6001323.692392378	6427556.827905038	8964921.589477442	7612504.169056161	5187570.943130239	4864435.2614804	12445744.5974215	4962290.450258328	4530139.664545317	4904814.36922505	4745869.995225226	6743557.959865466	5922907.348058349	5639594.845453135
Com_1241_pos	4-Oxahomoadamantan-5-one	P	C10H14O2	166.099	167.107	2.27145	[M+H]+	5.878	0.78	2	C18	Organoheterocyclic compounds	Lactones	_	21898-84-0""	_	_	_	_	_	_	_	_	_	_	_	_	C1C2CC3CC1CC(C2)OC3=O	ZSCDRSWJZRRPGN-UHFFFAOYSA-N	49355242.41321583	55595634.36440783	26322514.30017896	36955330.57304276	68283331.90991929	58598314.64910407	65043683.89382675	53565395.80281005	104009566.8088108	38325808.57834505	64591976.61618101	27193690.16530402	112375498.1653227	40732042.70725589	57014492.66138081	57135109.38001975	21642935.00469488	66335117.48502278	61169949.97208336	64535107.47148212
Com_2509_pos	Thr Leu Leu	P	C16H31N3O5	345.226	346.233	1.86503	[M+H]+	5.337	0.63	2	C18	Organic acids and derivatives	Carboxylic acids and derivatives	Amino acids, peptides, and analogues	_	_	_	_	_	_	_	_	_	_	_	_	_	CC(C)CC(C(=O)NC(CC(C)C)C(=O)O)NC(=O)C(C(C)O)N	MEJHFIOYJHTWMK-VOAKCMCISA-N	21533930.68616645	313855.3422703042	228326.771649783	1423854.552390275	1274747.053490622	637928.6249204476	496302.6199191752	192511.933021941	1150210.722645469	1425513.569417618	419724.6994244255	469563.5790061725	777930.2628372593	157503.0690335224	182996.2339425136	743291.1926062772	162190.790600533	360620.1770186353	182361.8494304571	404753.6504531996
Com_2302_pos	Leu-Thr-Ser	P	C13H25N3O6	319.174	320.181	1.28681	[M+H]+	5.1	0.68	2	C18	Organic acids and derivatives	Carboxylic acids and derivatives	Amino acids, peptides, and analogues	_	_	_	_	_	_	_	_	_	_	_	_	_	CC(C)CC(C(=O)NC(C(C)O)C(=O)NC(CO)C(=O)O)N	ILDSIMPXNFWKLH-KATARQTJSA-N	40275825.86379857	52031460.02991565	64172807.29886848	57884581.66359254	78838767.19331959	48859875.4413614	69382804.71027318	66185149.34519929	61587881.89125341	87211684.82251014	70692887.38873696	58798953.44868989	82109921.50333217	32450836.29626868	81461649.91563231	61515268.23668404	51076654.19695719	81817531.6832923	67839562.53053077	78744725.53436655
Com_2163_pos	Discadenine	P	C14H20N6O2	304.165	305.171	2.94658	[M+H]+	5.144	0.59	2	C18	Organic acids and derivatives	Carboxylic acids and derivatives	Amino acids, peptides, and analogues	_	_	_	_	_	Discadenine; 3-(3-Amino-3-carboxypropyl)-N6-(Delta2-isopentenyl)-adenine	C01804	map00908;map01110	_	_	_	_	_	CC(=CCN=C1C2=C(N=CN2)N(C=N1)CCC(C(=O)O)N)C	VSABNZFZVFUZGA-UHFFFAOYSA-N	12429403.80108046	2066738.044375433	682878.6085858302	1280561.213465102	195528.1254347307	524718.0832751433	1104427.390158284	275624.0669708202	1273793.397588152	2955649.404996792	1109926.941592589	759062.7278481753	193289.2056326756	1152941.806455871	490072.2925101359	152419.5671888456	509957.8152302979	471036.4805986044	396062.3974777446	991104.8982581792
Com_2741_pos	1-Arachidonoylglycerol	P	C23H38O4	378.277	379.284	1.46749	[M+H]+	9.014	0.77	2	C18	Lipids and lipid-like molecules	Glycerolipids	Monoradylglycerols	_	HMDB0243830	Lipids and lipid-like molecules	Glycerolipids	Monoradylglycerols	1-Arachidonoylglycerol; 1-Arachidonoyl-sn-glycerol	C13857	_	LMGL01010032	Glycerolipids [GL]	Monoradylglycerols [GL01]	Monoacylglycerols [GL0101]	_	CCCCCC=CCC=CCC=CCC=CCCCC(=O)OCC(CO)O	DCPCOKIYJYGMDN-DOFZRALJSA-N	9844574.497990765	14961984.06522629	5681296.260279051	6963156.179699278	24359728.1055748	49282976.91701312	24675428.39849165	64626275.96849874	19491492.25542115	18135933.81285893	26074033.77896364	55510351.56763312	5325118.419175668	23335593.0150797	132101541.1314774	24308355.49725472	105001082.9951938	48692474.85228546	162826392.5551853	59583490.44322276
Com_2599_pos	Leu-Gln-Pro	P	C16H28N4O5	356.206	357.213	1.89505	[M+H]+	5.029	0.57	2	C18	Organic acids and derivatives	Carboxylic acids and derivatives	Amino acids, peptides, and analogues	_	_	_	_	_	_	_	_	_	_	_	_	42641527	CC(C)CC(C(=O)NC(CCC(=O)N)C(=O)N1CCCC1C(=O)O)N	CQGSYZCULZMEDE-SRVKXCTJSA-N	30479769.98839547	17560907.9816346	29027058.47564406	18035643.27869099	24040477.42507146	23970785.94686523	23111490.5498751	15814307.86488759	24380870.05514319	67427010.76064274	18890984.67960619	14515422.05000651	27132109.54195278	17668764.38964586	19535818.75190848	11450844.46843279	10608403.87372361	13794147.88733943	17449583.60807984	21458552.88945174
Com_2230_pos	Litsenolide C1	P	C19H34O3	310.251	311.258	1.63503	[M+H]+	8.021	0.71	2	C18	Organoheterocyclic compounds	Lactones	Gamma butyrolactones	_	_	_	_	_	_	_	_	_	_	_	_	_	CCCCCCCCCCCCCC=C1C(C(OC1=O)C)O	KBHLNNQHHPFDSG-RDBNGCDTSA-N	37100807.78604242	60865691.0171435	53404228.3798964	91111963.6539986	65589188.11597499	34256372.19708393	70406286.19411132	34796531.43455709	72055395.64477696	60514516.15773533	41006863.68193856	47219637.66767776	76240865.44079924	42751032.42060906	88500422.19796537	49041078.04572619	76507686.53266387	35284037.93503995	77612381.79293653	47180747.26319876
Com_2070_pos	Aigialone	P	C16H26O5	298.178	299.186	1.38124	[M+H]+	7.992	0.59	2	C18	Organoheterocyclic compounds	Furopyrans	_	_	_	_	_	_	_	_	_	_	_	_	_	_	CCCCCCCC1C(C(C2=C(O1)OC(C2=O)C)O)(C)O	YVCGKKHYXVEPMA-KHJVZFFJSA-N	5510533.97760626	4605206.533837348	4665943.752873936	6093321.494202452	6858495.445398403	5722655.46732477	5721972.539827613	5130433.440250528	7390328.042825997	5796870.711067995	6286082.043246631	7799556.437861295	8402824.568478808	6160985.867272199	7552156.848354886	5.98817e+06	7032939.301793325	5606841.226368991	7109552.327571336	6319064.347304017
Com_1580_pos	1-Hexadecylamine	P	C16H35N	241.277	242.284	0.90706	[M+H]+	8.222	0.56	2	C18	Organic nitrogen compounds	Organonitrogen compounds	Amines	143-27-1""	_	_	_	_	_	_	_	_	_	_	_	_	CCCCCCCCCCCCCCCCN	FJLUATLTXUNBOT-UHFFFAOYSA-N	20496160.26429209	22206085.36254513	17550050.13810083	12551003.120516	3125027.00195652	19745414.91502192	15929978.19297695	17858539.62836935	1326770.492560758	5555317.036435182	16007778.22201303	19083544.39464808	1770670.009437711	28281572.47668581	18021509.90144243	23904673.09765598	25654466.74363465	8442817.307879902	17949952.50974015	14756849.85066336
Com_1146_pos	(Z)-3-Nonenal	P	C9H16O	140.12	141.127	0.74893	[M+H]+	1	0.65	2	C18	Organic oxygen compounds	Organooxygen compounds	Carbonyl compounds	_	HMDB0303857	Organic oxygen compounds	Organooxygen compounds	Carbonyl compounds	_	_	_	LMFA06000113	Fatty Acyls [FA]	Fatty aldehydes [FA06]	_	_	CCCCCC=CCC=O	YXEAENVLZOODMT-SREVYHEPSA-N	9974378.744578948	8652567.823330294	8969765.613640817	12062582.1556223	11384663.54702719	9502831.965134513	9132524.146285389	8187362.734647579	9233758.852437424	10973090.28114207	8037309.309329656	5700091.517659807	11150414.10773806	3709474.422470527	5991818.860414215	6421450.155750752	6312237.14059855	7598249.893249561	7756403.138913894	8038844.043963919
Com_2117_pos	Phormidinine B	P	C19H27NO2	301.204	302.211	2.67881	[M+H]+	8.28	0.6	2	C18	Organoheterocyclic compounds	Pyridines and derivatives	_	_	_	_	_	_	_	_	_	_	_	_	_	_	CC(CCCC=CC=CCCCC1=CC=CC=N1)OC(=O)C	LUBYMHPXSXFTJR-KNOWPERHSA-N	5814310.24776615	5453419.472977842	4181922.858674916	5426282.665712975	7016724.51338526	3714649.604620007	2569691.03561736	1755853.682176719	11092876.74135064	9674223.462974664	6611299.787954738	7387261.744894064	13775098.65973233	556390.7187613567	1671717.141775296	4685466.706629299	575208.4376799315	4006677.619256323	3322455.987412422	3320438.196885088
Com_2086_pos	Pro Ile Ala	P	C14H25N3O4	299.185	300.192	0.63726	[M+H]+	5.302	0.68	2	C18	Organic acids and derivatives	Carboxylic acids and derivatives	Amino acids, peptides, and analogues	_	_	_	_	_	_	_	_	_	_	_	_	_	CCC(C)C(C(=O)NC(C)C(=O)O)NC(=O)C1CCCN1	IBGCFJDLCYTKPW-NAKRPEOUSA-N	18702712.40021626	21972648.14454108	32507513.2960938	26747207.30935484	37409447.36722089	23827033.27603194	30464914.36541247	15621049.64894147	23999468.5631692	37204853.84192372	42371096.99162623	18539046.19116699	46868584.99602289	14716489.99602202	21215803.52448045	11923194.12166406	25315368.64165814	27500487.22800267	28338192.79485276	50196457.19786005
Com_2637_pos	Methyl homosecodaphniphyllate	P	C23H37NO2	359.282	360.289	2.07307	[M+H]+	11.257	0.58	2	C18	Alkaloids and derivatives	Daphniphylline-type alkaloids	_	_	_	_	_	_	_	_	_	_	_	_	_	_	CC(C)C1CCC2(C3CCC45C3NC1C2(C4CCC5)CCC(=O)OC)C	MGLLZMAVACXEQY-JIFLLYMXSA-N	1733670.509094881	3576830.121313633	4905272.241502808	699208.258451796	854725.9455018251	462108.9523929319	301852.0130663006	3745276.9261298	1273667.159991819	1319953.012952065	440184.561055187	5605027.350901989	1213785.714477108	3017342.335934784	1128472.334462523	7399020.333422275	4007011.206344184	413573.2070938366	540407.1723690896	490169.4444982363
Com_3098_pos	MOPE	P	C23H46NO7P	479.301	480.308	1.96262	[M+H]+	9.144	0.85	2	C18	Lipids and lipid-like molecules	Glycerophospholipids	Glycerophosphoethanolamines	_	_	_	_	_	_	_	_	_	_	_	_	_	CCCCCCCCC=CCCCCCCCC(=O)OCC(COP(=O)(O)OCCN)O	PYVRVRFVLRNJLY-KTKRTIGZSA-N	43412093.84149546	64619219.23211365	77508796.24863754	27733123.31763149	9661271.15438228	62380682.65815242	26545509.71087369	58501466.68848574	10237416.39694213	41442309.91334845	69978663.94669622	63793366.92600633	9732788.991920924	1.44343e+08	151260363.1316268	180638858.5645218	41959992.49808591	49903890.93236438	91814941.3912194	45539354.40031599
Com_2278_pos	Leu-Ala-Asp	P	C13H23N3O6	317.159	318.165	1.66513	[M+H]+	5	0.51	2	C18	Organic acids and derivatives	Carboxylic acids and derivatives	Amino acids, peptides, and analogues	_	_	_	_	_	_	_	_	_	_	_	_	_	CC(C)CC(C(=O)NC(C)C(=O)NC(CC(=O)O)C(=O)O)N	ZRLUISBDKUWAIZ-CIUDSAMLSA-N	20327432.74852395	17581806.43897455	13870213.45506425	11772789.31939051	20315852.13354863	14053310.0509256	15633192.48134199	7387802.740449428	22749275.7406565	42617816.67633713	12276181.46015026	9857223.242325218	21652202.10978088	13115027.0335199	12948590.0114711	5450618.74830647	13363890.54330706	18267157.27461275	12616706.76803828	12208784.02154647
Com_1630_pos	Nigerapyrone D	P	C14H16O4	248.105	249.112	0.54145	[M+H]+	6.337	0.63	2	C18	Organoheterocyclic compounds	Pyrans	Pyranones and derivatives	_	_	_	_	_	_	_	_	_	_	_	_	_	CC1=C(C=C(OC1=O)C=CC(=CC(=O)C)C)OC	QNRKTRKCMAQCAK-SBIWHPGTSA-N	13768016.00912426	7588596.826627789	6903227.72798047	12508238.32324912	13512023.71097637	11116270.68746212	10073823.55529136	9451183.978519496	19214718.19509609	12103481.28857114	10937212.37269369	11710133.7856969	23222053.1526756	10854235.60630816	11373027.0647709	13159591.94338003	13348681.57070467	12929308.89565625	11319718.51036189	10607766.13352502
Com_2548_pos	Phe-Ala-Asp	P	C16H21N3O6	351.143	352.15	0.93435	[M+H]+	5.302	0.54	2	C18	Organic acids and derivatives	Carboxylic acids and derivatives	Amino acids, peptides, and analogues	_	_	_	_	_	_	_	_	_	_	_	_	_	CC(C(=O)NC(CC(=O)O)C(=O)O)NC(=O)C(CC1=CC=CC=C1)N	LSXGADJXBDFXQU-DLOVCJGASA-N	5522621.308957184	4807956.118675543	5001308.372050826	3916796.554382314	7385282.314575648	4094901.733265792	3290676.967792849	4113603.839662079	3338382.838069915	11491041.83487637	5255105.889021846	4221912.000465635	4246778.286264748	5293823.40761821	3428041.767071967	2215102.51350395	3026550.389817683	3822487.747375076	4898411.577941697	4031086.055014172
Com_1523_pos	Leu-Cys	P	C9H18N2O3S	234.104	235.111	0.79209	[M+H]+	4.812	0.54	2	C18	Organic acids and derivatives	Carboxylic acids and derivatives	Amino acids, peptides, and analogues	_	HMDB0028926	Organic acids and derivatives	Carboxylic acids and derivatives	Amino acids, peptides, and analogues	_	_	_	_	_	_	_	_	CC(C)CC(C(=O)NC(CS)C(=O)O)N	HIZYETOZLYFUFF-BQBZGAKWSA-N	762874.6274936168	522475.1127919321	1268807.121288418	2412109.996434212	6161261.854533642	2977560.824374775	964994.6530998434	1169921.174706272	3617639.200335482	8602671.154819192	1097556.253854602	1154640.989166772	7095214.384907492	1043768.098629056	3181792.973784214	1109023.333956622	1341445.358023738	4746990.763484485	2965608.033624711	5936633.366156673
Com_2423_pos	Trp Glu	P	C16H19N3O5	333.132	334.139	1.18049	[M+H]+	5.144	0.67	2	C18	Organic acids and derivatives	Carboxylic acids and derivatives	Amino acids, peptides, and analogues	_	_	_	_	_	_	_	_	_	_	_	_	_	C1=CC=C2C(=C1)C(=CN2)CC(C(=O)NC(CCC(=O)O)C(=O)O)N	PWIQCLSQVQBOQV-AAEUAGOBSA-N	6180776.530613759	4509262.68601039	4922299.028484379	4397943.626296487	5175143.952018502	2577519.390412238	3762347.666351829	2060139.652926716	9135905.562356282	10647322.07786159	4875166.516061552	2773751.072236786	3356190.508294843	1864775.646450746	3248484.097729236	2203874.132041085	3175457.02018041	2803391.168295241	3943551.442493318	3783986.739860882
Com_2043_pos	Angelitriol	P	C15H18O6	294.11	295.117	1.31984	[M+H]+	6.638	0.52	2	C18	Phenylpropanoids and polyketides	Coumarins and derivatives	_	_	_	_	_	_	_	_	_	_	_	_	_	_	CC(C)(C(C(C1=C(C=C2C(=C1)C=CC(=O)O2)OC)O)O)O	PCSZTTAMZGNQNB-KGLIPLIRSA-N	12403269.25098501	1.05024e+07	11790471.25629997	17232321.21007002	6208717.560677053	12990454.43835578	13582428.32847763	11162422.94672341	16674844.94650339	18164557.82874297	7855993.274608398	12116342.17009513	12757635.0280459	8787393.099716317	11665737.7989362	12621822.43507556	12164663.34582302	8546860.06720658	7903264.770839197	12586343.14233718
Com_2891_pos	Thr His Arg	P	C16H28N8O5	412.218	413.225	2.42089	[M+H]+	10.094	0.53	2	C18	Organic acids and derivatives	Carboxylic acids and derivatives	Amino acids, peptides, and analogues	_	_	_	_	_	_	_	_	_	_	_	_	_	CC(C(C(=O)NC(CC1=CN=CN1)C(=O)NC(CCCN=C(N)N)C(=O)O)N)O	NQVDGKYAUHTCME-QTKMDUPCSA-N	428282.5072154396	1037503.556390345	1870217.162367319	2099955.107755435	777650.5599387821	886187.8652403705	2543525.285568012	544784.1248488135	1195857.177859531	420981.0303494823	450123.7072281736	956829.3780947411	308789.5491227663	1486666.297137478	2058660.318808773	680234.6701898602	4064487.022400736	473485.1838059418	616694.1311903455	1585875.087166993
Com_1137_pos	(2E,4E,6E)-7-Hydroxy-4-methylhepta-2,4,6-trienal	P	C8H10O2	138.068	139.075	0.48107	[M+H]+	1	0.65	2	C18	Organic oxygen compounds	Organooxygen compounds	Carbonyl compounds	_	_	_	_	_	(2E,4E,6E)-7-Hydroxy-4-methylhepta-2,4,6-trienal	C20694	_	_	_	_	_	_	CC(=CC=CO)C=CC=O	TYQZWSFEJJSSQR-YUHMVAQCSA-N	29351276.4655016	26570003.61260498	25070250.1512996	34389973.87294414	34244756.74957471	28247455.41694284	30855504.53510548	23246604.67615137	39439390.1651624	32726446.3972578	24954585.89768493	26113294.27575277	36372960.88304852	19485769.57638143	22224712.0699758	20669352.64895621	21124108.96603614	22935282.36913651	22461936.69846969	25857217.0512379
Com_1313_pos	(5S)-6-Hydroxy-5-isopropenyl-2-methylhexanoate	P	C10H18O3	186.126	187.133	0.35682	[M+H]+	5.577	0.86	2	C18	Organic acids and derivatives	Hydroxy acids and derivatives	Medium-chain hydroxy acids and derivatives	_	_	_	_	_	(5S)-6-Hydroxy-5-isopropenyl-2-methylhexanoate	C11420	map00903	_	_	_	_	_	CC(CCC(CO)C(=C)C)C(=O)O	QJXGZJIBSSFJPK-GKAPJAKFSA-N	9883891.063303271	21079143.7222521	20392983.16450247	25229900.42780822	28872962.58225044	16774361.7996629	42540774.49795399	19428260.15705988	58765414.42828761	29746537.71048889	24354584.49607729	31018546.75203607	39309417.97938895	12265806.64687216	18158203.25083821	19331470.45169799	20430316.71229422	35907033.6244285	26265713.29462872	2.03863e+07
Com_1356_pos	11-Nitro-1-Undecene	P	C11H21NO2	199.157	200.165	0.16401	[M+H]+	5.907	0.93	2	C18	Organic 1,3-dipolar compounds	Allyl-type 1,3-dipolar organic compounds	Organic nitro compounds	_	HMDB0062669	Organic 1,3-dipolar compounds	Allyl-type 1,3-dipolar organic compounds	Organic nitro compounds	_	_	_	_	_	_	_	_	C=CCCCCCCCCC[N+](=O)[O-]	QSFROPSPQWQTKU-UHFFFAOYSA-N	34866684.91931486	33114252.02841468	32177292.55241623	32951763.50785217	68611573.33894004	38668756.74189951	51398538.714915	35931708.41182569	157447693.9138105	60653385.58461634	42242985.60016363	46758532.19233648	81402049.19681942	26306079.77059172	30465590.61868014	38532021.49756376	34261490.4387228	55311582.74563827	59670819.98706173	42824890.46684693
Com_1358_pos	Dodecanamide	P	C12H25NO	199.194	200.201	0.46835	[M+H]+	7.603	0.91	2	C18	Lipids and lipid-like molecules	Fatty Acyls	Fatty amides	112-01-6""	HMDB0251566	Lipids and lipid-like molecules	Fatty Acyls	Fatty amides	Dodecanamide	C13831	_	LMFA08010001	Fatty Acyls [FA]	Fatty amides [FA08]	Primary amides [FA0801]	_	CCCCCCCCCCCC(=O)N	ILRSCQWREDREME-UHFFFAOYSA-N	318616212.8539907	389338693.2951403	434689336.2869192	375026899.3168218	425436940.2574812	390324892.4468341	350795923.6495172	404673665.3628126	301134480.9469296	311685730.1611164	347326804.8741546	445040744.0692757	294567197.3632135	577809244.4340858	393407499.5426031	475262288.2009762	554174289.2248476	315851247.0747705	439308263.5484128	384676054.0646278
Com_1395_pos	Enicoflavine	P	C10H13NO4	211.084	212.092	0.16603	[M+H]+	5.1	0.53	2	C18	Organoheterocyclic compounds	Lactones	Delta valerolactones	_	_	_	_	_	Enicoflavine; 3-(Aminomethylene)-alpha-ethenyltetrahydro-4-hydroxy-2-oxo-2H-pyran-4-acetaldehyde	C09946	_	_	_	_	_	_	C=CC(C=O)C1(CCOC(=O)C1=CN)O	GBJQPSBGSKNYHV-YVMONPNESA-N	9780537.950206852	7719505.090105717	4486300.767611412	6109225.021153056	11407572.75781146	4987156.207050369	5983506.920282558	4646346.113619626	11182916.32495796	12745762.46170235	5696303.91874528	3893291.277891408	7344676.190413012	5295877.343452957	5697231.309218985	2136551.545889858	3478249.874870964	4698584.685124536	5522468.732278729	8103085.7361037
Com_1646_pos	3-Hydroxyhexobarbital	P	C12H16N2O4	252.111	253.118	0.52166	[M+H]+	5.23	0.95	2	C18	Organoheterocyclic compounds	Diazines	Pyrimidines and pyrimidine derivatives	_	_	_	_	_	3-Hydroxyhexobarbital	C03068	_	_	_	_	_	_	CC1(C(=O)N(C(=O)N(C1=O)O)C)C2=CCCCC2	CQIGOIONTHSZEA-UHFFFAOYSA-N	105653438.6060504	81837690.60768145	63080626.35437267	77877570.98211008	107749545.7372701	66879900.44917508	61684952.11805126	60064268.07768877	98692443.3955425	243004667.422294	119387120.048399	61569894.06287586	99243782.77230808	57982240.79455318	77073551.23060024	18740958.99917389	49322756.75334244	69114865.59702191	80982316.82631429	113011196.5844048
Com_1926_pos	Hymenoflorin	P	C15H20O5	280.131	281.138	1.28352	[M+H]+	6.638	0.95	2	C18	Lipids and lipid-like molecules	Prenol lipids	Terpene lactones	_	_	_	_	_	Hymenoflorin	C09480	_	_	_	_	_	_	CC1CC2C(CC3(C1C=CC3=O)C)C(C(=O)O2)(CO)O	CZSKPULURGIUQE-BOLSYAAGSA-N	80013544.15537699	58194946.12870554	79315014.26522338	106699722.1911704	54069836.11573002	84293786.17142251	79308173.11381565	71679941.34197502	106582424.4966567	113514467.7736786	55724799.60986177	80313575.0094741	90880901.99591511	57041638.75838936	72803823.28177685	76778911.95746796	80474519.32445021	54045061.33028746	59543781.46124646	80643322.20705335
Com_2129_pos	His Phe	P	C15H18N4O3	302.138	303.145	2.04158	[M+H]+	4.639	0.56	2	C18	Organic acids and derivatives	Carboxylic acids and derivatives	Amino acids, peptides, and analogues	_	_	_	_	_	_	_	_	_	_	_	_	_	C1=CC=C(C=C1)CC(C(=O)O)NC(=O)C(CC2=CN=CN2)N	XMAUFHMAAVTODF-UHFFFAOYSA-N	6689297.750384625	4910857.328944908	7167480.051013082	6156648.712980005	9548466.02628453	6819238.737020366	5340466.90473708	4718673.653528163	9286509.64733263	11610566.04113315	7936554.187525317	3758722.40399857	4182695.879968599	2556287.862419924	4357596.94896713	2754407.305598438	6165303.214413485	6939027.77098193	5.25357e+06	6917224.470078524
Com_2208_pos	Isopropalin	P	C15H23N3O4	309.169	310.175	2.14437	[M+H]+	4.798	0.59	2	C18	Benzenoids	Benzene and substituted derivatives	Aniline and substituted anilines	33820-53-0""	_	_	_	_	Isopropalin	C19063	_	_	_	_	_	_	CCCN(CCC)C1=C(C=C(C=C1[N+](=O)[O-])C(C)C)[N+](=O)[O-]	NEKOXWSIMFDGMA-UHFFFAOYSA-N	74095761.5669847	55749064.1018601	50344292.63096224	46662370.89962075	45576652.42771695	36090784.19199399	51657039.10838857	33297981.81525789	53696735.9084755	41576199.07538895	50584195.39944915	30452633.92204021	39837818.80109868	47784625.86963508	37423424.2249937	16422990.8160657	17801407.65702279	29420880.51595076	37293327.32218195	34918712.0868016
Com_2624_pos	(3R)-3,21-dihydroxyhenicosanoic acid	P	C21H42O4	358.308	359.315	1.29782	[M+H]+	10.414	0.9	2	C18	Lipids and lipid-like molecules	Fatty Acyls	Fatty acids and conjugates	_	_	_	_	_	_	_	_	_	_	_	_	86289872	C(CCCCCCCCCO)CCCCCCCCC(CC(=O)O)O	IYEIGJVVRFAXMM-HXUWFJFHSA-N	440639593.3977439	248067816.9240434	229847968.0124138	205716077.2378944	88590622.37070441	267783744.8901644	289111303.6068239	477290331.3513249	58037437.47260421	87292234.24898337	272164270.7728022	332062661.0893088	52048273.84128866	301771013.8539467	425950482.4298182	556685164.5491726	294896989.3444316	112685208.6528772	188671377.6723386	172576532.9026826
Com_2860_pos	20-hydroxy-fusarin	P	C22H29NO6	403.199	404.206	1.03959	[M+H]+	6.337	0.82	2	C18	Lipids and lipid-like molecules	Prenol lipids	Sesquiterpenoids	_	_	_	_	_	_	_	_	_	_	_	_	_	CC=C(CO)C=C(C)C=C(C)C=CC=C(C)C(=O)C12C(O1)C(NC2=O)(CCO)O	ASBKGJSDHSLXIL-AYKBXPPYSA-N	358949175.3844185	276637074.7441318	300561689.8249868	460538653.1053254	446321796.1365301	353018554.0845475	357355779.487028	305144439.1873403	596807886.0055625	458460969.092778	352162712.0526515	315885886.0390402	626577302.4555936	287076457.3377008	322303641.695775	317400214.2539433	349422733.0554933	378711143.2385854	321676814.4204446	375334891.2789938
Com_2865_pos	Aminopentol	P	C22H47NO5	405.345	406.352	1.5311	[M+H]+	6.71	0.61	2	C18	Organic nitrogen compounds	Organonitrogen compounds	Amines	_	HMDB0248328	Organic nitrogen compounds	Organonitrogen compounds	Amines	Aminopentol; AP1	C19805	_	_	_	_	_	_	CCCCC(C)C(C(CC(C)CC(CCCCC(CC(C(C)N)O)O)O)O)O	UWWVLQOLROBFTD-GADKELDLSA-N	57118474.7999391	57204629.77994184	45534692.45558773	53277692.28864692	73312975.66028881	61858285.17375215	57940295.70021319	51449243.83532968	85720988.6252503	92201223.68579613	55148997.73334562	80787265.27905972	81790732.35348052	64689815.29833134	80942058.48937841	57915749.49540769	63064684.20289186	57476648.07755153	65614888.63111545	58428662.30860539
Com_2906_pos	Magnoshinin	P	C24H30O6	414.204	415.211	1.50942	[M+H]+	6.638	0.68	2	C18	Lignans, neolignans and related compounds	Aryltetralin lignans	_	86702-02-5""	_	_	_	_	Magnoshinin	C10658	_	_	_	_	_	_	CC1C(C2=C(C=C1C)C(=CC(=C2OC)OC)OC)C3=CC(=C(C=C3OC)OC)OC	MWJAXRZVJODRGN-FPTDNZKUSA-N	2650148854.507796	1927777436.323171	2477568056.892987	3401978385.286452	1676250615.676794	2698553273.057573	2502642543.036801	2379064665.439964	3274724044.398652	3284923424.985436	1761930811.385544	2430127812.935963	2732426662.825551	1736180593.641515	2586609646.050881	2655313254.227407	2546406149.000674	1702841178.359452	1845055876.040706	2477899998.273936
Com_2927_pos	Myxopyronin A	P	C23H31NO6	417.215	418.222	1.27035	[M+H]+	6.344	0.88	2	C18	Organic oxygen compounds	Organooxygen compounds	Carbonyl compounds	_	_	_	_	_	_	_	_	_	_	_	_	_	CCCC(=CC=C(C)C(=O)C1=C(C=C(OC1=O)C(C)CCC=CNC(=O)OC)O)C	UQFNCSLGZUJVQP-JNZIYJEQSA-N	122521758.9150585	129843279.1119463	123272791.9707429	189777530.2669941	174708920.9023896	156250677.6761258	170385873.3503268	135246698.2096546	247236391.2870665	190876668.8019286	146596067.6543042	133027474.7630399	267778021.5911149	115442630.9977872	130744744.8646474	127167020.5852389	152948795.2861319	162785762.8746062	154328502.7963865	168866494.1638269
Com_2962_pos	3beta-Hydroxy-4beta-methyl-5alpha-cholest-7-ene-4alpha-carbaldehyde	P	C29H48O2	428.365	429.372	1.52927	[M+H]+	8.352	0.61	2	C18	Lipids and lipid-like molecules	Steroids and steroid derivatives	Cholestane steroids	_	HMDB0304158	Lipids and lipid-like molecules	Steroids and steroid derivatives	Cholestane steroids	3beta-Hydroxy-4beta-methyl-5alpha-cholest-7-ene-4alpha-carbaldehyde	C11509	_	LMST01010204	Sterol Lipids [ST]	Sterols [ST01]	Cholesterol and derivatives [ST0101]	_	CC(C)CCCC(C)C1CCC2C1(CCC3C2=CCC4C3(CCC(C4(C)C=O)O)C)C	HCOOTBJPHHNRCV-AQTSNUJDSA-N	16902028.78629083	33503308.3796528	82515434.86430576	65786949.63309248	20169810.37175363	8250581.262481515	51306632.39069644	49321356.07191719	323786846.6085728	2487995.032855698	10329352.64117776	44317630.72264324	30154054.02126936	28002961.14096619	117658926.5015514	72406033.79707636	164032451.6856329	154454559.4234452	43558248.98876872	99963209.30847985
Com_3116_pos	Epilumaflavanone A	P	C30H32O6	488.22	489.226	1.52523	[M+H]+	6.337	0.88	2	C18	Phenylpropanoids and polyketides	Flavonoids	Pyranoflavonoids	_	_	_	_	_	_	_	_	LMPK12140157	Polyketides [PK]	Flavonoids [PK12]	Flavanones [PK1214]	_	CC1=C(C2=C(C3=C1OC4=C(C3C(C)C)C(=O)C(C(=O)C4(C)C)(C)C)OC(CC2=O)C5=CC=CC=C5)O	OPEYJCQUCFYYHO-MOPGFXCFSA-N	128881068.7044477	64675476.08911712	80869701.07578002	123609752.54177	119894767.6037888	98743112.9371522	99935511.54491553	102624026.5686979	172716146.5193752	114748066.685886	95581840.46906044	85676719.42298903	221610548.9232949	87501992.67242435	106560870.6102195	121274264.9106437	124502834.0666949	97693314.46015383	88527913.64312044	99822320.57798848
Com_1370_pos	Arg-OEt	P	C8H18N4O2	202.143	203.15	0.25653	[M+H]+	5.287	0.5	2	C18	Organic acids and derivatives	Carboxylic acids and derivatives	Amino acids, peptides, and analogues	_	_	_	_	_	Arg-OEt	C01404	_	_	_	_	_	_	CCOC(=O)C(CCCN=C(N)N)N	AKGWUHIOEVNNPC-LURJTMIESA-N	5573350.047763891	13879518.02628878	5886231.576535074	4349803.548485124	13939380.90497785	5393858.6347315	18802174.87420131	2379749.447955865	6755085.755047234	4480792.106842598	13432361.08262693	2711285.584371777	10474996.69933432	7103537.641886759	8329352.635204392	7796982.516195806	4327387.761054018	9782079.979877189	8779427.265543357	4612875.938380679
Com_1099_pos	Ethyl 2-methyl butyrate	P	C7H14O2	130.099	131.107	0.01068	[M+H]+	0.876	0.53	2	C18	Lipids and lipid-like molecules	Fatty Acyls	Fatty acid esters	_	HMDB0033745	Lipids and lipid-like molecules	Fatty Acyls	Fatty acid esters	_	_	_	LMFA07010506	Fatty Acyls [FA]	Fatty esters [FA07]	Short fatty esters [FA0710]	_	CCC(C)C(=O)OCC	HCRBXQFHJMCTLF-UHFFFAOYSA-N	923081.2237265904	601711.661867839	974660.0090529156	851209.9945025189	783997.1063208847	846532.4056377931	1351810.672752514	273015.0621248467	1025257.588660328	852567.6843379262	514252.2360753079	902958.1628882488	800109.5267717646	705464.2547291131	303497.2080560843	406370.2827732374	79814.28846923211	392194.0390806941	320767.1434150516	519116.6610898262
Com_2731_pos	Asp Pro Phe	P	C18H23N3O6	377.159	378.166	0.8408	[M+H]+	5.403	0.75	2	C18	Organic acids and derivatives	Carboxylic acids and derivatives	Amino acids, peptides, and analogues	_	_	_	_	_	_	_	_	_	_	_	_	_	C1CC(N(C1)C(=O)C(CC(=O)O)N)C(=O)NC(CC2=CC=CC=C2)C(=O)O	XUVTWGPERWIERB-IHRRRGAJSA-N	4739257.598444918	6554055.147424834	5561912.777180115	5947509.912463879	8356883.573794191	4206198.359291228	4130039.394292092	3847130.054958728	6464641.380601264	8819298.058221078	3987129.199825356	3467843.051278099	6607559.534246138	4832653.818738655	5168736.216981912	2266141.956078295	4267882.102434885	5841966.644248742	4542572.548562032	5868599.156578174
Com_2505_pos	Asn Val Leu	P	C15H28N4O5	344.206	345.213	0.51441	[M+H]+	5.389	0.57	2	C18	Organic acids and derivatives	Carboxylic acids and derivatives	Amino acids, peptides, and analogues	_	_	_	_	_	_	_	_	_	_	_	_	_	CC(C)CC(C(=O)O)NC(=O)C(C(C)C)NC(=O)C(CC(=O)N)N	CBHVAFXKOYAHOY-NHCYSSNCSA-N	4766117.136416608	5153741.151523999	6459290.447769778	9790199.60290918	10168561.90139725	8129631.691043074	5754162.146387586	7357384.205920411	8252217.233963519	12092131.45686175	10116509.7248948	5568261.029371446	12975047.97789527	5176630.793265332	6481212.009975485	3663987.461907697	5607279.728766064	10299007.59854496	6380121.234450311	11694765.20081436
Com_1534_pos	DIHYDRO-beta-TUBAIC ACID	P	C13H16O4	236.105	237.112	0.7379	[M+H]+	6.538	0.64	2	C18	Organoheterocyclic compounds	Benzopyrans	1-benzopyrans	_	_	_	_	_	_	_	_	_	_	_	_	_	CC1(CCC2=C(O1)C=CC(=C2OC)C(=O)O)C	LJMFGBZVIQCIAV-UHFFFAOYSA-N	11661324.37620471	8062145.975647951	8524577.433724763	12868082.74138451	12651879.79509784	9235013.302973593	9279136.071003724	12382298.37655398	18006056.693135	11214148.92375346	8059061.568482215	9084953.789700048	14231880.68794098	7888233.826284812	9609454.359265056	11356871.57470652	9504474.237224316	9813488.128356332	9288349.19252992	9301373.782347647
Com_1495_pos	H-Pro-Asp-OH	P	C9H14N2O5	230.09	231.097	2.47937	[M+H]+	5.936	0.6	2	C18	Organic acids and derivatives	Carboxylic acids and derivatives	Amino acids, peptides, and analogues	_	_	_	_	_	_	_	_	_	_	_	_	_	C1CC(NC1)C(=O)NC(CC(=O)O)C(=O)O	GLEOIKLQBZNKJZ-WDSKDSINSA-N	157799.1018488326	1601719.498802075	2271529.341976949	992166.0810741024	1588262.658425499	3658330.4047289	1673949.7285182	176709.4876389125	386699.3805619109	567040.1865919009	720808.3124661423	1037744.751611033	928803.1410407824	292782.9344315062	1123255.167914176	1004379.659148294	1589934.104469553	711960.7930538626	690547.9148354686	589923.390943005
Com_2030_pos	His His	P	C12H16N6O3	292.128	293.136	0.16098	[M+H]+	5.993	0.69	2	C18	Organic acids and derivatives	Carboxylic acids and derivatives	Amino acids, peptides, and analogues	_	_	_	_	_	_	_	_	_	_	_	_	_	C1=C(NC=N1)CC(C(=O)NC(CC2=CN=CN2)C(=O)O)N	SGCGMORCWLEJNZ-UWVGGRQHSA-N	12419311.20328084	12464877.13146622	22070267.45575994	17547298.39124256	19435247.90874691	14503743.10691678	29211074.4832584	21418623.58184535	15681481.37378529	32470135.96665463	19725459.93444202	18235832.11906399	32765448.19987286	13986138.41784588	14671114.24015963	11279695.40324967	20856570.68883312	19119988.71857831	20668876.16967806	18737505.39791458
Com_2381_pos	Pro Thr Ile	P	C15H27N3O5	329.195	330.202	1.17184	[M+H]+	5.187	0.82	2	C18	Organic acids and derivatives	Carboxylic acids and derivatives	Amino acids, peptides, and analogues	_	_	_	_	_	_	_	_	_	_	_	_	_	CCC(C)C(C(=O)O)NC(=O)C(C(C)O)NC(=O)C1CCCN1	CHYAYDLYYIJCKY-OSUNSFLBSA-N	45342198.35110887	40088485.91056253	46505882.00412185	40795541.59357083	54511338.21718823	37661894.07946371	29631277.9186896	28162385.02395343	38063010.94559128	66273184.89106971	47157717.98287503	26891278.42119283	54693976.17566757	25689901.19728433	31171631.15915845	13616097.79509649	24299491.27896189	38012002.23973748	37875714.56863666	50417032.5797715
Com_2401_pos	Ala Leu Glu	P	C14H25N3O6	331.174	332.181	1.66399	[M+H]+	5.086	0.55	2	C18	Organic acids and derivatives	Carboxylic acids and derivatives	Amino acids, peptides, and analogues	_	_	_	_	_	_	_	_	_	_	_	_	_	CC(C)CC(C(=O)NC(CCC(=O)O)C(=O)O)NC(=O)C(C)N	CCDFBRZVTDDJNM-GUBZILKMSA-N	8342845.032611096	7351031.906879994	6050851.422823924	5089648.806215923	10017294.57054839	5038675.915087426	4190012.303302054	4000485.579444028	6958220.593829752	18106893.44504637	10957756.22407239	6291130.72598567	6895445.268268964	3555523.10107654	3209969.904627142	2173026.793904423	3253199.110807463	6555390.156380195	4694185.714340866	6694606.345972157
Com_2925_pos	Arg Glu Leu	P	C17H32N6O6	416.238	417.246	0.68571	[M+H]+	5.287	0.62	2	C18	Organic acids and derivatives	Carboxylic acids and derivatives	Amino acids, peptides, and analogues	_	_	_	_	_	_	_	_	_	_	_	_	_	CC(C)CC(C(=O)O)NC(=O)C(CCC(=O)O)NC(=O)C(CCCN=C(N)N)N	NKBQZKVMKJJDLX-SRVKXCTJSA-N	2125169.67190639	3041462.416046278	3724716.053704343	3070580.000131226	4001214.299106961	3761036.805257577	4279681.443949611	2453908.88221606	3893295.837127209	2486558.136802512	1332010.606344812	3850495.881619673	4164661.365849135	5795754.580963431	991376.6147796414	3698406.901153277	5076156.490034188	3600689.603145316	2105871.043055303	3506421.490047437
Com_939_pos	Schisanhenol	P	C23H30O6	402.204	425.193	0.5755	[M+Na]+	6.825	_	3	C18	Phenylpropanoids and polyketides	Tannins	Hydrolyzable tannins	69363-14-0""	HMDB0258169	Phenylpropanoids and polyketides	Tannins	Hydrolyzable tannins	_	_	_	_	_	_	_	_	CC1CC2=CC(=C(C(=C2C3=C(C(=C(C=C3CC1C)OC)OC)OC)O)OC)OC	FYSHYFPJBONYCQ-QWHCGFSZSA-N	1273366.716946007	5767206.23953843	8971386.449661696	4912188.020633239	4417507.660884383	2524933.105575945	6447619.236925236	2869905.646609617	4545084.727700678	1491712.862341611	584151.804713181	3029633.908838734	4225201.505803498	510076.4471236497	4359587.765640475	1400304.341372224	4356402.284002803	1061844.450409074	1139281.058795084	1304368.772161408
Com_875_pos	Larixyl acetate	P	C22H36O3	348.266	371.256	1.47884	[M+Na]+	8.762	_	3	C18	_	_	_	4608-49-5""	_	_	_	_	_	_	_	_	_	_	_	470619113	_	BSXKTJYNJOKMRN-TZWCSUAMSA-N	15048194.84307192	14338618.99122318	11896967.77352446	1689097.657317125	1220005.129274704	9352685.790505858	4604618.066430783	5876390.303325661	6738573.85806898	6110925.297264306	1096382.526853185	12812929.86316052	8665345.48020158	2096928.207995682	5888694.923737761	13777572.53410559	2488722.775502305	2342157.798998648	3526534.817147163	3747634.454345439
Com_767_pos	Tetrahydroepiberberine	P	C20H21NO4	339.147	340.154	1.29858	[M+H]+	6.811	_	3	C18	Alkaloids and derivatives	Protoberberine alkaloids and derivatives	_	38853-67-7""	_	_	_	_	Sinactine	C17898	_	_	_	_	_	_	COC1=C(C=C2C3CC4=C(CN3CCC2=C1)C5=C(C=C4)OCO5)OC	UWEHVAXMSWXKRW-UHFFFAOYSA-N	4313370.860856728	5614843.568556876	2660224.74383118	3243969.606134814	3560724.3011592	3844759.739029168	4754604.692953953	5133000.34773083	4815263.564319253	7576512.366418283	2456814.730224438	2991821.489850267	2377706.195844293	1623840.864808402	2631079.940415617	2993528.818855433	2375999.135298806	2615979.954696004	2314565.124759048	2826741.538037612
Com_1006_pos	Polygalic acid	P	C29H44O6	488.314	511.303	0.91663	[M+Na]+	5.692	_	3	C18	Lipids and lipid-like molecules	Steroids and steroid derivatives	Hydroxysteroids	1260-04-4""	_	_	_	_	_	_	_	_	_	_	_	12442765	CC1(CCC2(CCC3=C(C2C1)CCC4C3(CCC5C4(CC(C(C5(C)C(=O)O)O)O)C)C)C(=O)O)C	VZRKWGPIZJDNHC-LUNVCWBOSA-N	142519126.0959575	1006381.394470413	362717.6067595404	1453585.018848996	278210927.0135204	42664752.16635229	2629166.079212856	127217.3977024548	510868.5983660648	2648234.684410212	1995135.147102285	12751842.95778673	633278.0643698839	6166752.45463316	1285132.371117462	152858.4452769614	118932.6921938393	557373.5835748665	8643562.6237271	8046260.258786537
Com_411_pos	Anisomycin	P	C14H19NO4	265.131	266.139	0.64504	[M+H]+	5.331	_	3	C18	Benzenoids	Phenol ethers	Anisoles	22862-76-6""	HMDB0243530	Benzenoids	Phenol ethers	Anisoles	Anisomycin	C11281	_	_	_	_	_	2199	COC1=CC=C(CC2NCC(O)C2OC(C)=O)C=C1	YKJYKKNCCRKFSL-UHFFFAOYSA-N	5520735.181142815	16173840.39914148	49215292.23148619	18230543.85970885	26427056.40434175	15023649.83594888	11255773.33803144	14032818.5511847	33065932.73032624	23130599.86797133	11222613.64747336	20247674.0550826	23566954.58312943	11920896.97332394	11452039.66456699	13267762.3518023	5984154.517183992	13699503.71734714	6087874.669943331	15011360.13709333
Com_199_pos	2,3-Dihydroxy-4-methoxyacetophenone	P	C9H10O4	182.058	205.047	1.29092	[M+Na]+	5.201	_	3	C18	Organic oxygen compounds	Organooxygen compounds	Carbonyl compounds	708-53-2""	_	_	_	_	_	_	_	_	_	_	_	12820	CC(=O)C1=C(C(=C(C=C1)OC)O)O	VCONERRCKOKCHE-UHFFFAOYSA-N	1274823.493981573	2668582.566917805	346565.1936230507	1381601.166753489	3129874.134534422	5158730.724050484	1154170.806309459	2419635.211144324	4092543.053909305	2344985.681675406	506804.3360033003	986348.7771328517	2122487.937446746	2190283.335233783	2254118.543254509	2263559.288730093	950963.867517016	8711115.62237335	278711.6949489466	4055617.237955085
Com_232_pos	Dihydroartemisinic acid	P	C15H24O2	236.178	219.174	0.41562	[M+H-H2O]+	1.039	_	3	C18	Lipids and lipid-like molecules	Prenol lipids	Sesquiterpenoids	85031-59-0""	_	_	_	_	_	_	_	_	_	_	_	_	CC1CCC(C2C1CCC(=C2)C)C(C)C(=O)O	JYGAZEJXUVDYHI-DGTMBMJNSA-N	5176189.376754941	3999501.254762447	3762234.724807777	5969260.692116319	5555795.177823199	4953026.153337997	5803123.120049059	3739452.582501303	5712702.104996969	5062039.738042987	4880142.209299184	5689300.359981984	4906949.567475013	2425189.909569449	4626817.726887173	3291732.749091535	2693750.805058566	3795808.236732902	4049324.265087147	6084892.260959802
Com_1007_pos	Caudatin	P	C28H42O7	490.293	513.281	1.66866	[M+Na]+	7.892	_	3	C18	Lipids and lipid-like molecules	Steroids and steroid derivatives	Pregnane steroids	38395-02-7""	HMDB0249707	Lipids and lipid-like molecules	Steroids and steroid derivatives	Pregnane steroids	_	_	_	LMST02030262	Sterol Lipids [ST]	Steroids [ST02]	C21 steroids (gluco/mineralocorticoids, progestogins) and derivatives [ST0203]	73816098	CC(C)C(C)=CC(=O)OC1CC2C3(C)CCC(O)CC3=CCC2(O)C2(O)CCC(O)(C(C)=O)C12C	VWLXIXALPNYWFH-UHFFFAOYSA-N	7592017.599192516	5628253.058818434	5345777.361122882	5630032.174205902	8993832.084336858	7727464.699548265	6946494.894892865	4956088.27280866	9276508.589604098	7878759.430126766	10135014.12421599	7190339.180109074	10945151.68152477	743525.1700229365	2814993.600440713	4833215.310851433	526953.1081263073	4528010.121316614	4233804.03193106	5650332.44270186
Com_215_pos	Castanospermine	P	C8H15NO4	189.1	212.089	1.02893	[M+Na]+	5.476	_	3	C18	Organoheterocyclic compounds	Indolizidines	_	79831-76-8""	HMDB0249700	Organoheterocyclic compounds	Indolizidines	_	Castanospermine	C02256	_	_	_	_	_	2592	OC1CCN2CC(O)C(O)C(O)C12	JDVVGAQPNNXQDW-UHFFFAOYSA-N	15881404.74518322	23326454.64702964	22106558.30960918	39872221.69008204	28938364.2426771	19989538.11030925	55873401.32491636	33631946.84399142	26604361.43281546	27728332.7015998	44294499.43536496	21376687.98743943	43415571.28854978	7043178.234451798	18389782.90698621	16750157.46378512	14129708.65135239	18877271.13585513	25780118.00981305	26318126.88538722
Com_141_pos	7-Methylcoumarin	P	C10H8O2	160.052	178.086	0.29598	[M+NH4]+	0.669	_	3	C18	Phenylpropanoids and polyketides	Coumarins and derivatives	_	2445-83-2""	_	_	_	_	_	_	_	_	_	_	_	_	CC1=CC2=C(C=C1)C=CC(=O)O2	DLHXRDUXNVEIEY-UHFFFAOYSA-N	6164375.963595012	9780168.849597214	10658327.62366049	13012624.91526094	12177405.3849901	6441973.630311831	10041050.83012837	7737870.26338299	11098376.61238203	11062608.05686506	9460343.20744122	9461111.377214955	13572424.22998152	6206405.673706586	7879552.076381466	8346649.402350855	6848751.54137147	9569863.41300006	10170671.83091495	11001745.45101446
Com_190_pos	Daphnetin	P	C9H6O4	178.027	201.016	0.02129	[M+Na]+	1.311	_	3	C18	Phenylpropanoids and polyketides	Coumarins and derivatives	Hydroxycoumarins	486-35-1""	_	_	_	_	7,8-Dihydroxycoumarin; Daphnetin	C03093	_	_	_	_	_	5280569	C1=CC(=C(C2=C1C=CC(=O)O2)O)O	ATEFPOUAMCWAQS-UHFFFAOYSA-N	1488978.660663058	1523125.066159899	1095019.513054954	7083270.721624632	6321880.023478641	3242488.528271333	4906105.90049131	1194013.517714243	10216763.11574142	6880989.671104747	5136377.483558124	620169.3344593435	4067329.081927928	1359186.636295755	768438.6552837569	999972.8838174478	2045379.462784266	9555298.119215842	796224.9628615319	1551472.295843686
Com_963_pos	Toringin	P	C21H20O9	416.111	439.1	0.718	[M+Na]+	0.676	_	3	C18	Phenylpropanoids and polyketides	Flavonoids	Flavonoid glycosides	1329-10-8""	HMDB0036618	Phenylpropanoids and polyketides	Flavonoids	Flavonoid glycosides	_	_	_	LMPK12110146	Polyketides [PK]	Flavonoids [PK12]	Flavones and Flavonols [PK1211]	74977424	OCC1OC(OC2=CC(O)=CC3=C2C(=O)C=C(O3)C2=CC=CC=C2)C(O)C(O)C1O	IRHAYEHCEVRWSB-UHFFFAOYSA-N	7277160.887775802	5542406.25718527	5299754.073317365	6043245.846698944	6881052.80394935	4743539.12866409	4389184.388643822	3302317.182963605	7335000.00726506	4486399.659527916	2501969.95445266	3268953.919660871	6031034.085455129	984661.8975798516	4144129.876490571	2793761.381813177	1929155.246187144	2738158.600351227	2498435.753927276	1683130.013178009
Com_953_pos	Guanfu base A	P	C24H31NO6	429.215	430.222	0.42078	[M+H]+	6.337	_	3	C18	Lipids and lipid-like molecules	Prenol lipids	Diterpenoids	1394-48-5""	HMDB0252967	Lipids and lipid-like molecules	Prenol lipids	Diterpenoids	_	_	_	_	_	_	_	74329634	CC(=O)OC1CC2(C)CN3C4CC56CC(=C)C7C(O)C5C(C1)(C24)C3C6(O)C7OC(C)=O	OGNUSOJAYIHLNS-UHFFFAOYSA-N	12548054.55403056	7137926.056341936	7700687.307378268	11881172.88978979	16909415.67413924	11834393.21918471	10831836.85579363	8736585.781633627	16471390.52293254	11883767.53614054	9774462.539512776	6784161.042126579	17324576.28571723	6542046.291791894	7431591.82807556	8376377.726573602	1.08913e+07	10978723.89882418	9329634.285335949	9379789.65502765
Com_260_pos	Eleutheroside C	P	C8H16O6	208.095	231.084	0.1072	[M+Na]+	5	_	3	C18	Organic oxygen compounds	Organooxygen compounds	Carbohydrates and carbohydrate conjugates	15486-24-5""	_	_	_	_	_	_	_	_	_	_	_	_	CCOC1C(C(C(C(O1)CO)O)O)O	WYUFTYLVLQZQNH-HNEXDWKRSA-N	102328581.5706574	8730171.727443218	11241035.63232334	12380278.56588758	12615417.45422822	5635305.271384821	9673914.684850696	3212821.249807363	7339082.352285936	11596395.76451908	2565569.051706376	8300106.859559311	10903926.190223	2330541.522563761	11115721.00179424	2929555.286851388	7812487.328770199	12694626.64002852	4656003.707356164	4159155.243269756
Com_608_pos	Orcinol glucoside	P	C13H18O7	286.105	309.094	0.09542	[M+Na]+	5.663	_	3	C18	Organic oxygen compounds	Organooxygen compounds	Carbohydrates and carbohydrate conjugates	21082-33-7""	_	_	_	_	_	_	_	_	_	_	_	70700401	CC1=CC(=CC(=C1)OC2C(C(C(C(O2)CO)O)O)O)O	YTXIGTCAQNODGD-HENWMNBSSA-N	847675.5847793174	977895.2483323426	8143830.613996559	7105584.62045872	1310017.694040387	1335890.791677741	5764171.029629015	2912489.526919623	4223567.152945549	3837616.40058344	4922078.296225289	6049246.060009615	8478940.807154326	12268355.89504954	10789382.21779863	4099028.903909937	5162317.875028328	7069011.00051563	7250950.771849507	2951028.9656972
Com_846_pos	2-O-beta-D-Glucopyranosyl-L-ascorbic acid	P	C12H18O11	338.085	361.075	2.82861	[M+Na]+	1.573	_	3	C18	Lipids and lipid-like molecules	Fatty Acyls	Fatty acyl glycosides	562043-82-7""	_	_	_	_	_	_	_	_	_	_	_	_	C(C1C(C(C(C(O1)OC2=C(C(OC2=O)C(CO)O)O)O)O)O)O	MLSJBGYKDYSOAE-DNYNHWTLSA-N	17115353.91960757	7268077.628525671	7176097.206343942	12076630.49692997	19390398.67427161	25955152.31324567	13772203.48774387	29242749.54643008	15019555.25555272	18613532.71723473	7676280.817693703	9370086.626273695	16551474.6676219	4041372.355889901	7237548.101859922	12393396.92337726	26263550.56823434	23912754.72217249	22085795.81920635	40192833.80104814
Com_1023_pos	Calenduloside E	P	C36H56O9	632.392	655.381	0.98129	[M+Na]+	5.649	_	3	C18	Lipids and lipid-like molecules	Prenol lipids	Terpene glycosides	26020-14-4""	HMDB0302778	Lipids and lipid-like molecules	Prenol lipids	Terpene glycosides	Oleanoic acid 3-O-glucuronide; Silphioside F	C08964	_	LMPR0106150003	Prenol Lipids [PR]	Isoprenoids [PR01]	C30 isoprenoids (triterpenes) [PR0106]	_	[H][C@@]12CC(C)(C)CC[C@@]1(CC[C@]1(C)C2=CC[C@]2([H])[C@@]3(C)CC[C@H](O[C@@H]4O[C@@H]([C@@H](O)[C@H](O)[C@H]4O)C(O)=O)C(C)(C)[C@]3([H])CC[C@@]12C)C(O)=O	IUCHKMAZAWJNBJ-RCYXVVTDSA-N	824436723.8637345	5267640.5049004	5414331.111119526	9128006.619583212	1425955678.246042	207956445.5663555	906509.267695842	996080.7156972118	4693751.673506058	1421276.159253628	11998871.67153013	63709255.68248306	8312301.174132715	25272081.63525198	5900111.519173943	1921902.3900171	1523660.563085159	2815934.948105554	25288301.77496266	18143662.56379724
Com_768_pos	Phytosphingosine	P	C18H39NO3	317.293	340.282	1.19167	[M+Na]+	6.711	_	3	C18	Organic nitrogen compounds	Organonitrogen compounds	Amines	554-62-1""	HMDB0004610	Organic nitrogen compounds	Organonitrogen compounds	Amines	Phytosphingosine; 4-D-Hydroxysphinganine	C12144	map00600;map01100	LMSP01030001	Sphingolipids [SP]	Sphingoid bases [SP01]	4-Hydroxysphinganines (Phytosphingosines) [SP0103]	122121	CCCCCCCCCCCCCC[C@@H](O)[C@@H](O)[C@@H](N)CO	AERBNCYCJBRYDG-KSZLIROESA-N	229268784.3796296	233661393.5522159	193074864.8500278	216777199.3290412	286322772.9392726	287115049.6722587	213326036.4077434	200938193.1930898	267451752.7842408	203416709.4405378	228657064.7137565	223373258.6844763	194948913.5194974	212278084.7193901	206292222.9339673	226875507.3400699	235207146.1053351	219165897.5015509	261878909.2093508	206015883.2283171
Com_799_pos	Stearoylethanolamide	P	C20H41NO2	327.314	350.303	1.19448	[M+Na]+	10.14	_	3	C18	Organic nitrogen compounds	Organonitrogen compounds	Amines	111-57-9""	HMDB0013078	Organic nitrogen compounds	Organonitrogen compounds	Amines	_	_	_	LMFA08040051	Fatty Acyls [FA]	Fatty amides [FA08]	N-acyl ethanolamines (endocannabinoids) [FA0804]	27902	CCCCCCCCCCCCCCCCCC(=O)NCCO	OTGQIQQTPXJQRG-UHFFFAOYSA-N	7802182.214672583	7924654.239487829	9259240.346623298	2918413.615907329	7839621.053001636	4101161.043028662	1864051.23389215	8312187.895284321	7164173.452947008	4867782.589645783	4301276.736848437	3237737.496534551	7526297.145811577	3965232.010144496	4309708.665178083	8444109.356234163	5683623.840148517	895974.0501502382	4393059.504290496	3694260.807169227
Com_756_pos	Norfloxacin	P	C16H18FN3O3	319.133	337.167	1.24579	[M+NH4]+	9.75	_	3	C18	Organoheterocyclic compounds	Quinolines and derivatives	Quinoline carboxylic acids	70458-96-7""	HMDB0015192	Organic acids and derivatives	Carboxylic acids and derivatives	Amino acids, peptides, and analogues	Norfloxacin	C06687	map02010	_	_	_	_	4539	CCN1C=C(C(O)=O)C(=O)C2=CC(F)=C(C=C12)N1CCNCC1	OGJPXUAPXNRGGI-UHFFFAOYSA-N	29907351.86490788	22547831.15948964	27985395.8801266	24529287.33480357	10894349.87933347	19052800.4838615	20788229.1321683	20448363.354203	14450854.58969862	20086313.79671052	23743684.07891626	25937001.90118244	11511321.73226393	39237928.25919969	38066062.63046001	19386432.80279744	31258034.77749019	22133194.15497669	26260423.15557357	21843042.83149049
Com_131_pos	Mevalonic acid	P	C6H12O4	148.074	171.062	1.90815	[M+Na]+	1.024	_	3	C18	Lipids and lipid-like molecules	Fatty Acyls	Fatty acids and conjugates	17817-88-8""	HMDB0000227	Lipids and lipid-like molecules	Fatty Acyls	Fatty acids and conjugates	(R)-Mevalonate; Mevalonic acid; 3,5-Dihydroxy-3-methylvaleric acid	C00418	map01100;map01062;map01110;map00900;map01060;map01130;map04216;map01070	LMFA01050352	Fatty Acyls [FA]	Fatty Acids and Conjugates [FA01]	Hydroxy fatty acids [FA0105]	439230	C[C@@](O)(CCO)CC(O)=O	KJTLQQUUPVSXIM-ZCFIWIBFSA-N	11078094.94708277	8823970.206082346	7521389.345578615	10242292.84669563	10528451.83296887	7797848.218170458	8116632.460750284	5157086.654876352	9250100.204123523	9034916.8483068	6140136.122588812	4042682.296116664	6109811.632054327	4737498.755655149	5243482.961485812	3395762.797754725	4488986.914300984	4699829.382683463	3742691.260725411	4736201.967145527
Com_319_pos	Cytarabine	P	C9H13N3O5	243.086	244.092	1.54005	[M+H]+	1.845	_	3	C18	Nucleosides, nucleotides, and analogues	Pyrimidine nucleosides	_	147-94-4""	HMDB0015122	Nucleosides, nucleotides, and analogues	Pyrimidine nucleosides	_	Cytarabine; Cytosine arabinoside; Cytosine-1-beta-D-arabinofuranoside; Ara-C	C02961	_	_	_	_	_	6253	NC1=NC(=O)N(C=C1)[C@@H]1O[C@H](CO)[C@@H](O)[C@@H]1O	UHDGCWIWMRVCDJ-CCXZUQQUSA-N	31565790.93659507	30696111.42823593	15630882.63052893	16914347.0924779	26244863.54029452	20293766.91004385	16408090.30077172	6000948.386564961	29800924.49547341	24222681.92558121	16521393.58056719	9750560.692885311	17812707.21728588	30086703.90276087	24825474.87340987	6412870.587675046	6746194.805471057	10879224.72676646	10492774.59506126	15778837.82109948
Com_303_pos	AICAR	P	C9H14N4O5	258.096	241.093	0.66497	[M+H-H2O]+	4.726	_	3	C18	Nucleosides, nucleotides, and analogues	Imidazole ribonucleosides and ribonucleotides	1-ribosyl-imidazolecarboxamides	681006-28-0""	HMDB0001517	Nucleosides, nucleotides, and analogues	Imidazole ribonucleosides and ribonucleotides	1-ribosyl-imidazolecarboxamides	_	_	_	_	_	_	_	65110	NC(=O)C1=C(N)N(C=N1)[C@@H]1O[C@H](COP(O)(O)=O)[C@@H](O)[C@H]1O	NOTGFIUVDGNKRI-UUOKFMHZSA-N	2766577.4790708	2231115.377518333	1991116.979117426	1982939.003942633	3251926.054246663	1071060.565039348	4086225.171334705	1729194.854465918	4885695.838188764	2885007.245121852	2491372.778963287	2826579.626595732	3853487.340155168	1124231.168207737	4448453.974003493	1834856.879970568	1233895.072034006	1302223.505464313	4516180.533994957	2516678.739499729
Com_244_pos	Minoxidil	P	C9H15N5O	209.128	227.162	1.15079	[M+NH4]+	6.739	_	3	C18	Organic nitrogen compounds	Organonitrogen compounds	Amines	38304-91-5""	HMDB0014494	Organic nitrogen compounds	Organonitrogen compounds	Amines	_	_	_	_	_	_	_	_	NC1=CC(=NC(N)=[N+]1[O-])N1CCCCC1	ZFMITUMMTDLWHR-UHFFFAOYSA-N	3831176.819049775	4231554.945311547	4193524.07929249	5960919.866417654	4884963.296494033	3372593.936787447	3626863.884649956	6267698.181296399	5218646.432566793	5713926.065394103	3104180.339703563	3109674.026127962	7323137.512138808	2170874.808635184	2584814.594010697	2847999.595296421	1486025.592047459	4151293.049579991	2694366.613117188	3322511.649858926
Com_213_pos	Cyclo(L-Leu-L-Pro)	P	C11H18N2O2	210.137	211.144	0.20197	[M+H]+	5.606	_	3	C18	Organic acids and derivatives	Carboxylic acids and derivatives	Amino acids, peptides, and analogues	2873-36-1""	HMDB0034276	Organic acids and derivatives	Carboxylic acids and derivatives	Amino acids, peptides, and analogues	_	_	_	_	_	_	_	7074739	[H][C@@]12CCCN1C(=O)[C@H](CC(C)C)NC2=O	SZJNCZMRZAUNQT-IUCAKERBSA-N	2936528.681229051	4998151.734633496	6911563.448994704	5528548.634448696	4388897.980224257	4072158.940548527	6035097.154048177	5135458.344829815	6363560.171518505	10535103.80326128	6082714.625833114	4440899.448148443	8101422.050857064	4629011.335826806	5394059.870849553	3106599.489597838	5865907.255479763	5560152.205976038	5427276.771877987	7240842.641944394
Com_410_pos	Nitecapone	P	C12H11NO6	265.059	266.066	2.035	[M+H]+	1.372	_	3	C18	Phenylpropanoids and polyketides	Cinnamic acids and derivatives	Hydroxycinnamic acids and derivatives	116313-94-1""	HMDB0041949	Phenylpropanoids and polyketides	Cinnamic acids and derivatives	Hydroxycinnamic acids and derivatives	_	D03241	_	_	_	_	_	5464105	CC(=O)C(=CC1=CC(=C(O)C(O)=C1)N(=O)=O)C(C)=O	UPMRZALMHVUCIN-UHFFFAOYSA-N	42662628.9773928	40744882.04214679	43512264.87852202	49739101.38361485	54251300.82863654	32788592.30657061	31306683.1209274	16371907.797407	29718599.64233856	57886450.91067091	51239453.55587493	6293170.275017092	67408771.1065116	25215058.07428556	29996664.4711737	16197504.04060496	20873317.35336135	26105093.04652618	24210343.9739025	25333287.99476277
Com_219_pos	Vanillin acetate	P	C10H10O4	194.058	217.047	1.72221	[M+Na]+	1.286	_	3	C18	Benzenoids	Phenol esters	_	881-68-5""	HMDB0029663	Benzenoids	Phenol esters	_	_	_	_	_	_	_	_	61229	COC1=C(OC(C)=O)C=CC(C=O)=C1	PZSJOBKRSVRODF-UHFFFAOYSA-N	4190635.320749586	2840660.08580264	3411318.579889222	3343468.567251946	3945246.723690979	3794709.401310202	3379630.008835956	2672109.819622845	4804103.711493795	3626245.950330234	3161981.433195629	2268855.924518226	3003163.979556277	2230141.930107908	2438165.196002176	2727522.121658533	2007265.796559827	2332222.835598863	2476327.251850547	3054113.843277742
Com_270_pos	Vanillyl butyl ether	P	C12H18O3	210.126	233.115	0.35268	[M+Na]+	6.007	_	3	C18	Benzenoids	Phenols	Methoxyphenols	82654-98-6""	HMDB0037642	Benzenoids	Phenols	Methoxyphenols	_	_	_	_	_	_	_	5084146	CCCCOCC1=CC(OC)=C(O)C=C1	VLDFMKOUUQYFGF-UHFFFAOYSA-N	19095445.70760938	14090295.87930274	15247716.72525537	30055432.7441627	27983002.90598228	14730980.27427395	26746570.23634816	12033501.43999634	48526739.03562441	43561096.88974208	31713704.91490296	33641820.04380483	36699117.50812061	17551756.61141478	18007041.83138736	14145483.5000109	24699864.13199407	18845092.99506282	26329585.24055692	11520497.53564282
Com_684_pos	Perindoprilat	P	C17H28N2O5	340.2	323.196	2.70951	[M+H-H2O]+	9.239	_	3	C18	Organic acids and derivatives	Carboxylic acids and derivatives	Amino acids, peptides, and analogues	95153-31-4""	HMDB0060574	Organic acids and derivatives	Carboxylic acids and derivatives	Amino acids, peptides, and analogues	Perindoprilat	C21517	_	_	_	_	_	72022	CCC[C@H](N[C@@H](C)C(=O)N1[C@H]2CCCC[C@H]2C[C@H]1C(O)=O)C(O)=O	ODAIHABQVKJNIY-PEDHHIEDSA-N	49422545.35150574	41868221.95752314	42974199.68531877	39297267.00942093	12725846.0058555	42336893.97793364	26449397.18669692	31869708.14376079	7346883.010812586	24478956.46051709	22133514.27068834	15204170.35381357	6849468.7162862	67894685.20922172	27801628.87206099	18901196.06560661	28363506.58741326	20096844.33769893	17074425.89383402	22230518.63509622
Com_222_pos	gamma-Glutamylserine	P	C8H14N2O6	234.085	217.081	2.79476	[M+H-H2O]+	5.849	_	3	C18	Organic acids and derivatives	Carboxylic acids and derivatives	Amino acids, peptides, and analogues	5875-35-4""	HMDB0029158	Organic acids and derivatives	Carboxylic acids and derivatives	Amino acids, peptides, and analogues	_	_	_	_	_	_	_	22844748	N[C@@H](CCC(=O)N[C@@H](CO)C(O)=O)C(O)=O	SQBNIUOYNOKDTI-WHFBIAKZSA-N	1612337.062456479	1606119.196517733	3779980.053268355	4934327.384946656	3757919.287758465	2313099.910519553	3677052.448992311	2099901.944577833	3685370.136220168	2158048.53724431	557299.1589593322	1756148.163162673	3096517.848080207	1563903.099421975	2581809.312933184	1641764.553575786	1980781.38867603	857460.4142588634	1635601.859972963	1322949.335628518
Com_191_pos	2-Methoxycinnamic acid	P	C10H10O3	178.063	201.052	0.03348	[M+Na]+	1.214	_	3	C18	Phenylpropanoids and polyketides	Cinnamic acids and derivatives	Hydroxycinnamic acids and derivatives	6099-03-2""	HMDB0302514	Phenylpropanoids and polyketides	Cinnamic acids and derivatives	Hydroxycinnamic acids and derivatives	_	_	_	_	_	_	_	734154	[H]\C(=C(\[H])C1=CC=CC=C1OC)C(O)=O	FEGVSPGUHMGGBO-VOTSOKGWSA-N	7957854.685766909	6635660.44923851	5060839.014018975	12939460.68883018	17322501.47126409	12494836.55259294	9178898.505809655	6745878.200721887	18876672.08955895	14516445.54708646	9578389.380261198	8244761.523104897	17151516.99394432	3119183.228840358	7285236.173285843	8439506.00254746	9189592.612461016	15771222.06087792	10685008.49850584	13108168.55755079
Com_728_pos	Ethyl linolenate	P	C20H34O2	306.256	329.245	1.31041	[M+Na]+	10.027	_	3	C18	Lipids and lipid-like molecules	Fatty Acyls	Lineolic acids and derivatives	1191-41-9""	HMDB0302158	Lipids and lipid-like molecules	Fatty Acyls	Lineolic acids and derivatives	_	_	_	_	_	_	_	5367460	CCOC(=O)CCCCCCC\C=C/C\C=C/C\C=C/CC	JYYFMIOPGOFNPK-AGRJPVHOSA-N	25744662.65821006	21077841.0340772	16425000.96956232	6996341.768685281	2516424.557765631	8004726.010171434	6845172.111367482	10677657.13409146	1321404.139492281	2099678.322692291	3623884.270301227	6298227.520365875	1662111.367515923	19787741.75118217	14845860.90238413	14387942.20754092	12593044.72576779	3254121.421454574	6038843.537086665	3676876.689053027
Com_970_pos	Ginkgolide J	P	C20H24O10	424.137	442.171	0.51831	[M+NH4]+	6.638	_	3	C18	Lipids and lipid-like molecules	Prenol lipids	Terpene lactones	107438-79-9""	HMDB0029605	Lipids and lipid-like molecules	Prenol lipids	Terpene lactones	Ginkgolide J; BN 52024	C07604	_	LMPR0104540004	Prenol Lipids [PR]	Isoprenoids [PR01]	C20 isoprenoids (diterpenes) [PR0104]	163776	CC1C(=O)OC2CC34C5OC(=O)C3(OC3OC(=O)C(O)C43C(C5O)C(C)(C)C)C12O	LMEHVEUFNRJAAV-UHFFFAOYSA-N	10986485.85956354	5785148.651625703	6601497.903984028	7024689.683563019	443933.8494257101	7352121.185805358	6191194.461608127	6086599.051926809	7647331.226779971	9945267.52558104	3976151.735878878	6871746.983494059	6006734.570475157	4396295.450403441	5295600.409370575	10587459.17970475	11381309.72547455	7272000.448096921	4252251.176342584	5348487.099891831
Com_323_pos	6-Fluorotryptophan	P	C11H11FN2O2	222.08	245.07	0.38185	[M+Na]+	5.635	_	3	C18	Organoheterocyclic compounds	Indoles and derivatives	Indolyl carboxylic acids and derivatives	7730-20-3""	HMDB0247058	Organoheterocyclic compounds	Indoles and derivatives	Indolyl carboxylic acids and derivatives	_	_	_	_	_	_	_	94937	NC(CC1=CNC2=C1C=CC(F)=C2)C(O)=O	YMEXGEAJNZRQEH-UHFFFAOYSA-N	1967005.707066892	1609290.64708052	2407544.196228936	3432529.634719596	2856669.2238467	960957.0273529444	3150786.724078316	1773378.527133333	3510818.510057361	3395483.965267451	643457.3119051807	2315280.14587569	2938905.166132311	1328126.900998586	2125008.479744554	1077831.692486019	2126383.29512099	1417929.632600102	1559588.197225471	1202774.71780203
Com_257_pos	(-)-Hydroxycitric acid	P	C6H8O8	208.022	231.012	1.96359	[M+Na]+	1.286	_	3	C18	Organic acids and derivatives	Carboxylic acids and derivatives	Tricarboxylic acids and derivatives	27750-10-3""	HMDB0031159	Organic acids and derivatives	Carboxylic acids and derivatives	Tricarboxylic acids and derivatives	_	_	_	LMFA01050511	Fatty Acyls [FA]	Fatty Acids and Conjugates [FA01]	Hydroxy fatty acids [FA0105]	_	OC(C(O)=O)C(O)(CC(O)=O)C(O)=O	ZMJBYMUCKBYSCP-UHFFFAOYSA-N	5169681.284561045	5671869.154394033	4187746.716921806	5396222.274493726	9578985.011715062	5482610.138548706	6099870.192731936	4977675.712560162	7491189.189685068	6837032.455382796	4850057.450729433	4402506.994631891	6422606.697799899	2354053.94857338	3966725.868769714	5273473.829002665	4384028.881630239	4990321.797877738	5678771.004681102	7064647.636449085
Com_77_pos	deoxycarnitine	P	C7H15NO2	145.11	146.118	0.03461	[M+H]+	5.244	_	3	C18	Lipids and lipid-like molecules	Fatty Acyls	Fatty acids and conjugates	407-64-7""	HMDB0001161	Lipids and lipid-like molecules	Fatty Acyls	Fatty acids and conjugates	4-Trimethylammoniobutanoate; Butyro-betaine; gamma-Butyrobetaine	C01181	map00310;map02010	_	_	_	_	725	C[N+](C)(C)CCCC([O-])=O	JHPNVNIEXXLNTR-UHFFFAOYSA-N	14435563.23382745	16758102.47363012	28314961.16237613	23547890.05327105	36028256.64876276	19774733.38260212	30111529.56559158	28232399.69273346	36701287.86156612	29524441.65379902	29170794.00505929	20991744.25078616	36824049.74210443	30788016.50813318	28407928.22840967	24306376.02788479	22703635.28431825	28344168.79890703	25705188.44647953	32452481.97645033
Com_375_pos	5-methyluridine	P	C10H14N2O6	258.085	259.093	3.84983	[M+H]+	2.103	_	3	C18	Nucleosides, nucleotides, and analogues	Pyrimidine nucleosides	_	1463-10-1""	HMDB0000884	Nucleosides, nucleotides, and analogues	Pyrimidine nucleosides	_	_	_	_	_	_	_	_	445408	CC1=CN([C@@H]2O[C@H](CO)[C@@H](O)[C@H]2O)C(=O)NC1=O	DWRXFEITVBNRMK-JXOAFFINSA-N	66641375.80946475	40669688.29893066	15530490.64482622	25978356.82378401	86623414.64032783	16660225.60420997	36359274.99290827	22080412.46373361	48145155.88498104	41710724.43377493	40731494.0692348	27131069.73360123	24003268.8855992	40199568.11673348	44988214.22050961	4912045.180166316	10476286.7328542	12351094.26182918	30685919.77648852	27524161.96585429
Com_412_pos	pseudouridine	P	C9H12N2O6	244.07	267.059	0.884	[M+Na]+	1.271	_	3	C18	Nucleosides, nucleotides, and analogues	Nucleoside and nucleotide analogues	_	1445-07-4""	HMDB0000767	Nucleosides, nucleotides, and analogues	Nucleoside and nucleotide analogues	_	Pseudouridine	C02067	map00240	_	_	_	_	15047	OC[C@H]1O[C@H]([C@H](O)[C@@H]1O)C1=CNC(=O)NC1=O	PTJWIQPHWPFNBW-GBNDHIKLSA-N	1010848.293072522	3597564.918411865	2326054.618255233	1116903.008212288	864280.1769361657	517257.1689697753	659426.6638152411	1007275.213047543	410500.4363720593	2425574.486699108	1252154.637814403	717125.2958474397	1099634.385584329	1241938.492230773	2122027.506137386	731977.8860576579	1115722.975977774	892492.8057562613	3715451.562167675	2141549.118260498
Com_965_pos	3beta-Hydroxy-5-cholestenoic acid	P	C27H44O3	416.329	439.318	1.37284	[M+Na]+	7.819	_	3	C18	Lipids and lipid-like molecules	Steroids and steroid derivatives	Bile acids, alcohols and derivatives	6561-58-6""	HMDB0012453	Lipids and lipid-like molecules	Steroids and steroid derivatives	Bile acids, alcohols and derivatives	3beta-Hydroxy-5-cholestenoate; 3beta-Hydroxycholest-5-en-27-oic acid	C17333	_	LMST04030072	Sterol Lipids [ST]	Bile acids and derivatives [ST04]	C27 bile acids, alcohols, and derivatives [ST0403]	40579073	[H][C@@]1(CC[C@@]2([H])[C@]3([H])CC=C4C[C@@H](O)CC[C@]4(C)[C@@]3([H])CC[C@]12C)[C@H](C)CCC[C@@H](C)C(O)=O	WVXOMPRLWLXFAP-KQOPCUSDSA-N	5737250.981251639	2485358.616038646	2206445.652254927	2848528.348898933	5990707.366513371	2672273.856541422	2537927.3346197	3063856.0898712	1840919.034802732	1684991.288727525	1814830.022024248	1158119.783435023	3604990.78416615	1430337.852966677	1589913.296534083	679945.1961868695	1512493.836570085	315457.1348353507	1258413.216041764	2030422.755564049
Com_247_pos	5-Methoxyindoleacetate	P	C11H11NO3	205.074	228.063	0.24434	[M+Na]+	5.606	_	3	C18	Organoheterocyclic compounds	Indoles and derivatives	Indolyl carboxylic acids and derivatives	3471-31-6""	HMDB0004096	Organoheterocyclic compounds	Indoles and derivatives	Indolyl carboxylic acids and derivatives	5-Methoxyindoleacetate; 5-Methoxyindoleacetic acid	C05660	map00380	_	_	_	_	18986	COC1=CC2=C(NC=C2CC(O)=O)C=C1	COCNDHOPIHDTHK-UHFFFAOYSA-N	1167505.092214439	3391236.987723642	1603687.882409706	3217342.776337109	2829753.025172293	1751186.611504405	5490102.41427907	5307411.963984889	6236933.31273294	4198211.721506231	3060130.164813712	1884316.150133785	3345683.997448375	1701892.207587277	2726828.199349295	2991689.171626857	2906706.728068834	8415895.201602753	1464696.096279879	1857101.467556022
Com_937_pos	Calcidiol	P	C27H44O2	400.334	423.323	1.65	[M+Na]+	10.817	_	3	C18	Lipids and lipid-like molecules	Steroids and steroid derivatives	Vitamin D and derivatives	19356-17-3""	HMDB0003550	Lipids and lipid-like molecules	Steroids and steroid derivatives	Vitamin D and derivatives	Calcidiol; 25-Hydroxyvitamin D3; Calcifediol; Calcifediol anhydrous; (3S,5Z,7E)-9,10-Seco-5,7,10(19)-cholestatriene-3,25-diol	C01561	map05152;map00100;map01100	LMST03020246	Sterol Lipids [ST]	Secosteroids [ST03]	Vitamin D3 and derivatives [ST0302]	5283731	C[C@H](CCCC(C)(C)O)[C@@]1([H])CC[C@@]2([H])\C(CCC[C@]12C)=C\C=C1\C[C@@H](O)CCC1=C	JWUBBDSIWDLEOM-DTOXIADCSA-N	17896820.51762139	22370565.18833033	21720868.55200929	6790898.765684256	708692.1453660392	3893100.31434189	3957598.133120132	14522856.89110142	330074.6788638633	522809.5832489195	838921.2613620174	1950102.004999899	5163728.423858757	4928842.927404778	11381957.66416382	19648329.53947238	16840365.48208512	550601.447075882	3713883.481595302	1795140.916166051
Com_306_pos	N-Acetylserotonin	P	C12H14N2O2	218.106	241.095	0.55766	[M+Na]+	5.273	_	3	C18	Organoheterocyclic compounds	Indoles and derivatives	Hydroxyindoles	1210-83-9""	HMDB0001238	Organoheterocyclic compounds	Indoles and derivatives	Hydroxyindoles	N-Acetylserotonin; N-Acetyl-5-hydroxytryptamine	C00978	map00380;map01100	_	_	_	_	903	CC(=O)NCCC1=CNC2=C1C=C(O)C=C2	MVAWJSIDNICKHF-UHFFFAOYSA-N	897984.6899747208	4005610.320147485	556429.0326991087	233753.7796862106	2151918.962343955	1017779.221997171	3157995.285304422	1600677.832680772	908607.2643393131	188053.093862896	2133230.380589982	646818.2507173509	1231544.827972356	2551358.362310349	1865450.216654886	2121464.426488535	1576797.60443716	1005618.99909059	1770486.047328655	264668.6368580566
Com_1080_pos	Ammelide	P	C3H4N4O2	128.033	129.04	6.81657	[M+H]+	1.214	_	3	C18	Organoheterocyclic compounds	Triazines	Triazinones	#VALUE!	HMDB0248340	Organoheterocyclic compounds	Triazines	Triazinones	Ammelide; 2,4-Dihydroxy-6-amino-1,3,5-triazine	C08734	map00791;map01120	_	_	_	_	12584	NC1=NC(O)=NC(O)=N1	YSKUZVBSHIWEFK-UHFFFAOYSA-N	15588908.40314314	15774475.87816805	11114717.17117759	22937051.63313699	31967694.80516755	20336128.63195965	17610580.10568772	13004594.57683707	35250018.99775761	33469150.37777655	18840906.16447512	13904899.89317514	34398586.72361442	11213035.80687874	15017646.23371723	13338464.78042151	16595650.05481676	26144367.21971558	20373113.71646782	19904939.30552605
Com_2646_pos	Tetraethylene glycol monododecyl ether	P	C20H42O5	362.303	363.31	1.3654	[M+H]+	8.827	_	3	C18	Organic oxygen compounds	Organooxygen compounds	Ethers	#VALUE!	HMDB0246913	Organic oxygen compounds	Organooxygen compounds	Ethers	_	_	_	_	_	_	_	78933	CCCCCCCCCCCCOCCOCCOCCOCCO	WPMWEFXCIYCJSA-UHFFFAOYSA-N	3679921.258307164	5323268.606539857	8973125.50747997	6145356.56795335	3359365.833908893	2629015.980195342	3796757.211095053	3084461.121361214	8688668.080384824	3126741.149413266	3067865.757741728	11959885.21010522	2131288.237043628	1373451.264042009	6705329.362007523	5094044.259554807	4105805.230420282	2602322.996491381	4132599.529988932	2244713.072269802
Com_1242_pos	Dihydrojasmone	P	C11H18O	166.136	167.143	0.47585	[M+H]+	0.965	_	3	C18	Organic oxygen compounds	Organooxygen compounds	Carbonyl compounds	1128-08-1""	HMDB0031565	Organic oxygen compounds	Organooxygen compounds	Carbonyl compounds	_	_	_	_	_	_	_	62378	CCCCCC1=C(C)CCC1=O	YCIXWYOBMVNGTB-UHFFFAOYSA-N	11413283.09327432	11099254.1281591	10276311.28986444	12483387.06531054	14764149.18795659	15177603.53587705	12993996.6702811	9960795.458281366	16210012.160172	16598541.77203666	12425707.61992728	16563698.5708777	15098357.34762168	9113072.129325476	11515213.3634902	9950707.93113072	8630972.302452711	11550190.85591874	13533408.08203556	18308401.73364909
Com_1273_pos	3,3'-Thiobispropanoic acid	P	C6H10O4S	178.03	179.037	4.05117	[M+H]+	0.551	_	3	C18	Organic acids and derivatives	Carboxylic acids and derivatives	Dicarboxylic acids and derivatives	111-17-1""	HMDB0031162	Organic acids and derivatives	Carboxylic acids and derivatives	Dicarboxylic acids and derivatives	_	_	_	_	_	_	_	8096	OC(=O)CCSCCC(O)=O	ODJQKYXPKWQWNK-UHFFFAOYSA-N	551149.0119543034	1086157.294267925	980806.355158519	871294.4121477037	440788.1763581655	983222.4405263868	1283914.827571153	1304147.936202152	3596002.911977764	2207164.792801244	1868080.700691014	1705832.003064197	3321707.417683267	1567872.920952693	2060583.92136315	1726128.767025246	1303448.999505318	2435226.318347643	2160732.420654314	1481560.721280434
Com_1915_pos	Etamiphylline	P	C13H21N5O2	279.17	280.176	3.34295	[M+H]+	5.144	_	3	C18	Organoheterocyclic compounds	Imidazopyrimidines	Purines and purine derivatives	314-35-2""	HMDB0041889	Organoheterocyclic compounds	Imidazopyrimidines	Purines and purine derivatives	_	_	_	_	_	_	_	28329	CCN(CC)CCN1C=NC2=C1C(=O)N(C)C(=O)N2C	AWKLBIOQCIORSB-UHFFFAOYSA-N	6887116.79289379	1638844.521983224	6695530.258002449	3281991.44968393	3681434.034776792	3959594.875126476	1609922.156080441	4444104.509752485	4110694.162732982	21886390.20551257	7865648.367459029	2740798.162284724	3602723.984641081	263594.9035026373	2359724.449392897	2210699.907096521	2154384.139702016	2677126.722319669	4042237.807757788	9892706.74625911
Com_2080_pos	(4Z,6Z)-3-Hydroxyocta-4,6-dienoylcarnitine	P	C15H25NO5	299.173	300.181	0.0907	[M+H]+	5.374	_	3	C18	Lipids and lipid-like molecules	Fatty Acyls	Fatty acid esters	#VALUE!	HMDB0241727	Lipids and lipid-like molecules	Fatty Acyls	Fatty acid esters	_	_	_	_	_	_	_	_	CC=CC=CC(O)CC(=O)OC(CC([O-])=O)C[N+](C)(C)C	QKNCMQMSACJOGG-UHFFFAOYSA-N	673002.6539065924	2470187.533577516	14240333.18408751	3718845.614216622	4278274.750685221	1785158.754988018	8371405.813599468	4743329.629961664	5602817.449916167	5064873.467447131	4896293.036144251	3735057.39132118	2545410.994059886	3093280.740828603	5235580.19771307	3100428.044057801	3346478.843031641	4704864.935613103	4943361.865216262	12230019.75974517
Com_1647_pos	Prolyl-Histidine	P	C11H16N4O3	252.122	253.129	0.77556	[M+H]+	1.386	_	3	C18	Organic acids and derivatives	Carboxylic acids and derivatives	Amino acids, peptides, and analogues	#VALUE!	HMDB0029019	Organic acids and derivatives	Carboxylic acids and derivatives	Amino acids, peptides, and analogues	_	_	_	_	_	_	_	18218235	OC(=O)C(CC1=CN=CN1)N=C(O)C1CCCN1	BEPSGCXDIVACBU-UHFFFAOYSA-N	28400717.70113029	31511530.3268748	15978383.46939631	28281144.55978322	28412747.70336346	34560199.49114455	22312978.66599302	23157455.92661204	40649534.83591595	33020012.6392225	28746377.84199793	27161883.28042169	40001748.53627404	16390232.27537543	21180350.07509666	21457671.09426405	27299165.19501637	39656175.25411008	21922965.23122545	28128617.11465238
Com_2518_pos	3,6-Dihydroxydecanoylcarnitine	P	C17H33NO6	347.231	348.238	0.24134	[M+H]+	9.115	_	3	C18	Lipids and lipid-like molecules	Fatty Acyls	Fatty acid esters	#VALUE!	HMDB0241142	Lipids and lipid-like molecules	Fatty Acyls	Fatty acid esters	_	_	_	_	_	_	_	_	CCCCC(O)CCC(O)CC(=O)OC(CC([O-])=O)C[N+](C)(C)C	OKPSUCHPAJXYIW-UHFFFAOYSA-N	54551952.13119734	62826223.9018281	59335069.45522217	58100016.55802652	31069234.20229965	58011411.25563043	71834744.86695434	68251278.40073323	22285209.35339744	50092386.57311006	50924312.90806653	49022454.72215662	18424391.30481422	60017317.09937126	58101878.94664855	46554329.26566939	69746341.00175795	54490806.31256888	57760782.59677878	53818074.85337587
Com_2106_pos	4-Oxooctanoylcarnitine	P	C15H27NO5	301.189	302.196	0.04977	[M+H]+	5.461	_	3	C18	Lipids and lipid-like molecules	Fatty Acyls	Fatty acid esters	#VALUE!	HMDB0241739	Lipids and lipid-like molecules	Fatty Acyls	Fatty acid esters	_	_	_	_	_	_	_	_	CCCCC(=O)CCC(=O)OC(CC([O-])=O)C[N+](C)(C)C	AHTAWKLQNJKVCN-UHFFFAOYSA-N	14298725.78725043	8224508.52705288	71861314.6736106	20835388.16843851	22384215.38962027	13570071.9573493	20177058.92735236	25233540.13235619	25651569.36373537	27098535.49388439	22904017.85445105	15144060.61854884	11942388.063757	31046225.08116728	29558137.70218332	23122349.51637439	11195198.79936697	27955821.51254575	22231214.80477452	53152640.79599415
Com_1665_pos	Homoanserine	P	C11H18N4O3	254.138	255.145	1.16332	[M+H]+	1.415	_	3	C18	Organic acids and derivatives	Peptidomimetics	Hybrid peptides	20314-38-9""	HMDB0005767	Organic acids and derivatives	Peptidomimetics	Hybrid peptides	_	_	_	_	_	_	_	20849429	CN1C=NC=C1C[C@H](NC(=O)CCCN)C(O)=O	HXBKNURIXGGFCX-VIFPVBQESA-N	174972288.7436683	273997332.1979734	138627944.3417527	165658125.5852164	240984868.747988	217924868.1823361	198696225.5089389	209048701.077021	274572000.6838095	274697638.1187438	187187385.8875131	155137388.0289344	275396492.7654403	122267449.7173155	151164312.2141995	164616528.8703313	153706444.644444	198886082.6083795	190863484.5432782	204679377.7393833
Com_1432_pos	11-Mercaptoundecanoic acid	P	C11H22O2S	218.134	219.142	1.93027	[M+H]+	5.699	_	3	C18	Lipids and lipid-like molecules	Fatty Acyls	Fatty acids and conjugates	71310-21-9""	HMDB0244368	Lipids and lipid-like molecules	Fatty Acyls	Fatty acids and conjugates	_	_	_	_	_	_	_	_	OC(=O)CCCCCCCCCCS	GWOLZNVIRIHJHB-UHFFFAOYSA-N	769256.7226969725	10280670.99017086	8218374.995302631	10704890.17476478	9834708.96080698	9055650.3086023	10237670.75842502	11930663.0947596	13360053.58011766	15553754.21548141	8219120.624974993	9310737.526654048	19189144.87696457	11290795.18398656	20911821.39338999	16528658.94003587	26496527.51024179	13315758.04855988	19992679.35671996	10466895.7526156
Com_2024_pos	s-Triazine, 2-amino-4-((4-methyl-1-piperazinyl)methyl)-6-piperidino-	P	C14H25N7	291.217	292.224	0.16963	[M+H]+	6.94	_	3	C18	Organoheterocyclic compounds	Triazines	Aminotriazines	#VALUE!	HMDB0248038	Organoheterocyclic compounds	Triazines	Aminotriazines	_	_	_	_	_	_	_	_	CN1CCN(CC2=NC(=NC(N)=N2)N2CCCCC2)CC1	WVOFKCSIJHHMBM-UHFFFAOYSA-N	140561662.1641817	141929367.0219374	162417342.2428521	140608123.1865182	205658558.9607006	86797155.53496887	188426929.8075357	111347078.6427341	236162550.1297394	105631819.0579319	86203650.22953287	84699681.14159581	264418555.0626822	107018424.3848994	78024081.2910538	148336628.1855537	144827906.2119035	185947802.9743093	166041775.6002705	131311833.3279357
Com_2839_pos	Fursultiamine	P	C17H26N4O3S2	398.145	399.151	1.33514	[M+H]+	8.438	_	3	C18	Organoheterocyclic compounds	Diazines	Pyrimidines and pyrimidine derivatives	804-30-8""	HMDB0252549	Organoheterocyclic compounds	Diazines	Pyrimidines and pyrimidine derivatives	_	_	_	_	_	_	_	3441	CC(N(CC1=CN=C(C)N=C1N)C=O)=C(CCO)SSCC1CCCO1	JTLXCMOFVBXEKD-UHFFFAOYSA-N	1071113.335168255	1232944.766797747	474522.3319988242	1288646.053045786	275018.4226161595	744873.2293709877	778434.3326329086	464611.3571186659	269954.3953306893	272184.9069424983	228628.0080333565	476760.1887442822	515292.5560035502	380646.8810855082	432329.4991295407	316096.7656395921	1115390.512379944	397029.5105338098	333349.9168452017	535395.1186808419
Com_2961_pos	MG(0:0/22:4(7Z,10Z,13Z,16Z)/0:0)	P	C25H42O4	406.308	429.297	1.171	[M+Na]+	9.709	_	3	C18	Lipids and lipid-like molecules	Glycerolipids	Monoradylglycerols	#VALUE!	HMDB0011554	Lipids and lipid-like molecules	Glycerolipids	Monoradylglycerols	_	_	_	_	_	_	_	53480969	[H]C(CO)(CO)OC(=O)CCCCC\C=C/C\C=C/C\C=C/C\C=C/CCCCC	DVYDCUGIJCYIQN-DOFZRALJSA-N	35648484.48986005	93730871.40283576	23196380.00927729	37213953.42939475	53380010.51799617	74348732.66218871	66164590.5831856	85137286.42165844	35039032.64817202	34126602.64731024	56458503.37551232	65587187.612896	16730641.09181954	30205008.02788934	95437437.70541796	45375952.49276955	130822399.648261	59410452.84220812	124301577.618516	66660112.95656959
Com_3485_pos	PC(14:0/20:3(8Z,11Z,14Z)-2OH(5,6))	P	C42H78NO10P	787.536	810.525	0.30103	[M+Na]+	11.637	_	3	C18	_	_	_	#VALUE!	HMDB0285626	_	_	_	_	_	_	_	_	_	_	_	[H][C@@](COC(=O)CCCCCCCCCCCCC)(COP([O-])(=O)OCC[N+](C)(C)C)OC(=O)CCCC(O)C(O)C\C=C/C\C=C/C\C=C/CCCCC	GZJADBPJEJZIPW-KUGOMMNESA-N	20728484.82961654	13998644.22941486	79196224.65259132	27497944.19189189	888060.2667791775	20876763.41690639	36892675.12252626	20227590.64161118	5123749.946481407	10051934.0255503	17706318.21439322	50296928.52011948	14267663.44087587	11096566.46341875	73080568.17565657	85340209.50150222	83518692.50705743	20315315.0661766	79416753.52326085	7689823.945063356
Com_1980_pos	3-Hydroxyhept-4-enoylcarnitine	P	C14H25NO5	287.173	288.18	1.16471	[M+H]+	5.255	_	3	C18	Lipids and lipid-like molecules	Fatty Acyls	Fatty acid esters	#VALUE!	HMDB0241685	Lipids and lipid-like molecules	Fatty Acyls	Fatty acid esters	_	_	_	_	_	_	_	_	CCC=CC(O)CC(=O)OC(CC([O-])=O)C[N+](C)(C)C	VKIUTEFDGAOUFO-UHFFFAOYSA-N	8943487.609126635	7003211.142021872	38593535.12092283	13021201.70958104	18099814.05560864	6537062.228233567	24340283.05323556	13840727.4535777	16885716.87386371	10804062.08511298	19412066.29089978	15982604.55364593	7391390.922031574	13967175.97030698	21798270.49723887	13273018.08050649	11752308.0430372	20516731.92569973	17019720.66646194	31046819.28460357
Com_2280_pos	Octanedioylcarnitine	P	C15H27NO6	317.184	318.191	0.80057	[M+H]+	5.014	_	3	C18	Lipids and lipid-like molecules	Fatty Acyls	Fatty acid esters	#VALUE!	HMDB0241733	Lipids and lipid-like molecules	Fatty Acyls	Fatty acid esters	_	_	_	_	_	_	_	92036974	C[N+](C)(C)CC(CC([O-])=O)OC(=O)CCCCCCC(O)=O	YVWVEIPYMGBQPE-UHFFFAOYSA-N	5173095.856369033	7664571.231074061	59509578.85989021	17746383.35763285	12121817.50580279	7565050.320829174	23292680.93305716	11819469.68858601	14789907.86184215	7516224.669359109	12694467.0592545	31906163.50460632	5878085.640512145	12095517.62182963	23627681.42742061	6087892.815954124	12737606.63993188	17000710.5638958	25247729.81810656	35122902.92769606
Com_1437_pos	3-(1-Propyl-3-piperidinyl)phenol	P	C14H21NO	219.162	220.169	0.8558	[M+H]+	6.796	_	3	C18	Organoheterocyclic compounds	Piperidines	Phenylpiperidines	#VALUE!	HMDB0245975	Organoheterocyclic compounds	Piperidines	Phenylpiperidines	_	_	_	_	_	_	_	55445	CCCN1CCCC(C1)C1=CC(O)=CC=C1	HTSNFXAICLXZMA-UHFFFAOYSA-N	3494246.080379182	2786670.486375817	3280132.385270474	2823710.481251532	4534631.970493297	3263134.86457632	2023721.247613217	3282729.04770297	5523332.240032787	3746866.529250844	2516654.693326401	3029879.837919032	5836876.162842027	3119187.429570289	2576134.786199543	4368216.105736701	3237979.465180263	3464628.931767885	3494213.289069052	3201626.306693046
Com_3573_pos	PC(18:0/18:1(12Z)-O(9S,10R))	P	C44H84NO9P	801.588	824.578	1.13588	[M+Na]+	10.039	_	3	C18	_	_	_	#VALUE!	HMDB0286263	_	_	_	_	_	_	_	_	_	_	_	[H][C@@](COC(=O)CCCCCCCCCCCCCCCCC)(COP([O-])(=O)OCC[N+](C)(C)C)OC(=O)CCCCCCCC1OC1C\C=C/CCCCC	ZQWBCUHOUSXNJX-ZXUVKHQDSA-N	11925451.69040365	18296424.0789757	14587444.5828402	12153164.30791216	6361859.28139124	18137998.44677397	16662656.8310925	14627956.369942	889867.7345581889	12502699.5404783	17537673.60317185	21277851.53349897	10376363.13739957	7091129.079112337	15362362.50547426	26239832.34013866	8397393.379005015	27923416.0499091	11913126.4725893	18461946.55310654
Com_1559_pos	(x)-1,2-Propanediol 1-O-b-D-glucopyranoside	P	C9H18O7	238.105	239.113	3.11125	[M+H]+	1.197	_	3	C18	Organic oxygen compounds	Organooxygen compounds	Carbohydrates and carbohydrate conjugates	#VALUE!	HMDB0033065	Organic oxygen compounds	Organooxygen compounds	Carbohydrates and carbohydrate conjugates	_	_	_	_	_	_	_	21225084	CC(O)COC1OC(CO)C(O)C(O)C1O	AJLVEHFNMNRXNI-UHFFFAOYSA-N	11382427.85427816	5461165.400894054	9351851.68528604	21472065.0031218	14198875.79847957	18943614.0095229	20957162.91850895	16514741.46226181	30903084.3951498	28362419.58956846	19973040.63161404	20111586.19430556	15536756.3102362	18200686.17382364	19323285.23591672	7962407.025530208	21148571.74042357	22763663.12463033	12341088.37488025	26672245.84263592
Com_3090_pos	3-Hydroxyicos-11-enoylcarnitine	P	C27H51NO5	469.377	470.383	1.45067	[M+H]+	8.683	_	3	C18	Lipids and lipid-like molecules	Fatty Acyls	Fatty acid esters	#VALUE!	HMDB0241574	Lipids and lipid-like molecules	Fatty Acyls	Fatty acid esters	_	_	_	_	_	_	_	_	CCCCCCCCC=CCCCCCCCC(O)CC(=O)OC(CC([O-])=O)C[N+](C)(C)C	INGJNTZXUUXUIJ-UHFFFAOYSA-N	71057833.45540993	19508567.12981981	66216658.889309	83357567.10265622	2347456.236445325	247272522.3777616	17452624.24039005	260819861.4176033	326431.04883762	38980989.25123806	22831475.36064783	20494889.55896725	9513850.46190386	101404263.6052162	32589291.80663057	26593481.59457921	5741694.08121774	21023573.77688054	21143389.61627978	44496350.49654803
Com_2464_pos	MG(0:0/15:0/0:0)	P	C18H36O4	316.261	339.25	1.07688	[M+Na]+	7.517	_	3	C18	Lipids and lipid-like molecules	Glycerolipids	Monoradylglycerols	#VALUE!	HMDB0011532	Lipids and lipid-like molecules	Glycerolipids	Monoradylglycerols	_	_	_	_	_	_	_	537297	[H]C(CO)(CO)OC(=O)CCCCCCCCCCCCCC	SJUYTIGRIZBTCI-UHFFFAOYSA-N	65128392.6685739	142537312.0188383	215044664.9065775	209079125.1805792	123141646.4911102	65512221.14636625	228890007.5183857	71679752.60207091	102485186.9320827	136072845.275885	64193006.34253448	152768407.0382211	126643453.9481552	67119998.56797156	231796248.388431	75785242.58158275	164540533.8454184	79245744.43860638	77571788.24809396	69348907.11998291
Com_3080_pos	(5Z,8Z,10E,12S,14Z)-12-Hydroxyicosa-5,8,10,14-tetraenoylcarnitine	P	C27H45NO5	463.33	464.337	0.50458	[M+H]+	8.552	_	3	C18	Lipids and lipid-like molecules	Fatty Acyls	Fatty acid esters	#VALUE!	HMDB0241591	Lipids and lipid-like molecules	Fatty Acyls	Fatty acid esters	_	_	_	_	_	_	_	_	CCCCCC=CCC(O)C=CC=CCC=CCCCC(=O)OC(CC([O-])=O)C[N+](C)(C)C	NOARSWRROUOLCM-UHFFFAOYSA-N	15223907.71441562	16182857.37845718	13834879.0792177	22308765.68183576	20283163.17542851	15091695.26410063	16731295.23905549	12958080.92521669	26709344.20222615	20081907.02716582	21374454.5834212	20441808.28621054	24498084.72497406	3750570.253348496	11779916.98973081	18049942.5568788	4738762.99307992	16555469.94889077	15644145.64551398	16392869.34224292
Com_1685_pos	3-Octylthio-1,1,1-trifluoro-2-propanone	P	C11H19F3OS	256.111	257.119	1.87146	[M+H]+	5.374	_	3	C18	Organic oxygen compounds	Organooxygen compounds	Carbonyl compounds	89820-00-8""	HMDB0247568	Organic oxygen compounds	Organooxygen compounds	Carbonyl compounds	_	_	_	_	_	_	_	146089	CCCCCCCCSCC(=O)C(F)(F)F	WMQHRXUKAYSPPK-UHFFFAOYSA-N	8390249.222393744	4565252.267739643	3652692.166394106	9714984.538333207	9768126.392584346	6183942.702774882	9201631.346407428	4953763.585017507	6945498.449875715	8397884.094577162	5524481.723388081	4821727.615838803	11922547.64140241	18563837.70035672	8443323.24893245	4915144.046527647	11800937.98204922	14343408.28535804	8622644.190338472	9385872.737827929
Com_2335_pos	Undeca-2,5,8-trienoylcarnitine	P	C18H29NO4	323.21	324.216	1.85133	[M+H]+	7.329	_	3	C18	Lipids and lipid-like molecules	Fatty Acyls	Fatty acid esters	#VALUE!	HMDB0241199	Lipids and lipid-like molecules	Fatty Acyls	Fatty acid esters	_	_	_	_	_	_	_	_	CCC=CCC=CCC=CC(=O)OC(CC([O-])=O)C[N+](C)(C)C	ZYJLRMBCHSTFLB-UHFFFAOYSA-N	13583674.22464444	13939144.20832896	12009516.07864604	19684893.76597077	19196254.06130742	14060212.31346385	17713802.2444241	12550090.49021012	29085331.49979632	18966264.22006963	12598550.31476298	8832848.406959653	21266354.00436773	14261194.06759741	10832798.3496747	10088617.95578467	16804335.11858313	14098474.42477537	10846475.42512754	11137310.28378028
Com_2853_pos	Eicosa-5,8,11,14-tetraenoic acid 1,3-dihydroxypropan-2-yl ester	P	C23H38O4	378.277	401.266	1.38577	[M+Na]+	9.014	_	3	C18	Lipids and lipid-like molecules	Endocannabinoids	_	#VALUE!	HMDB0245032	Lipids and lipid-like molecules	Endocannabinoids	_	_	_	_	_	_	_	_	1541	CCCCCC=CCC=CCC=CCC=CCCCC(=O)OC(CO)CO	RCRCTBLIHCHWDZ-UHFFFAOYSA-N	158804131.4132229	203872196.2455985	151607582.0645687	113195113.859815	222079883.6929183	439409501.8332798	254584665.6225605	522247798.0539524	139184114.7112472	137683609.241551	211376920.3916953	423616789.28966	48432567.72221453	206819351.7773389	952488912.6640157	184583621.8542291	753104101.4923272	406149267.8970211	1050666432.775682	404541893.3397186
Com_2142_pos	2-Ethylpentanedioylcarnitine	P	C14H25NO6	303.168	304.175	0.31333	[M+H]+	5.328	_	3	C18	Lipids and lipid-like molecules	Fatty Acyls	Fatty acid esters	#VALUE!	HMDB0241912	Lipids and lipid-like molecules	Fatty Acyls	Fatty acid esters	_	_	_	_	_	_	_	_	CCC(CCC(=O)OC(CC([O-])=O)C[N+](C)(C)C)C(O)=O	WUDIYCFSLSSOAB-UHFFFAOYSA-N	1378562.884070494	1604504.77437777	6731170.798110228	1509163.285867843	2101180.501003928	145890.7277049077	2338273.834785693	2612660.480676661	1000824.241235902	1578474.000619069	1678149.804871408	2183211.326022706	1892264.93970529	1169074.500083163	2492257.005248764	1377997.439461665	830940.381552968	3009568.254625731	1049277.348469585	2978669.736890421
Com_1383_pos	N-(3-Amino-2-hydroxy-3-oxopropyl)-L-valine	P	C8H16N2O4	204.111	205.118	0.51873	[M+H]+	2.247	_	3	C18	Organic acids and derivatives	Carboxylic acids and derivatives	Amino acids, peptides, and analogues	#VALUE!	HMDB0245695	Organic acids and derivatives	Carboxylic acids and derivatives	Amino acids, peptides, and analogues	_	_	_	_	_	_	_	78062398	CC(C)C(NCC(O)C(N)=O)C(O)=O	HNLUIEVSTYRKNY-UHFFFAOYSA-N	26286171.06544213	12564212.80873731	9427599.262982585	19432919.75123186	50064872.08207458	10563460.60924471	14588426.56570233	2906668.276551829	27690766.59788606	23585775.94135399	12571907.37957253	5790668.998326016	19345981.55237465	13012183.65454411	18481405.26483989	1978791.486683865	16792240.81646708	32371929.24679709	9920436.024678426	19162458.54323753
Com_2353_pos	L-Proline, 1-(1-L-leucyl-L-prolyl)-	P	C16H27N3O4	325.2	326.207	0.87496	[M+H]+	5.331	_	3	C18	Organic acids and derivatives	Carboxylic acids and derivatives	Amino acids, peptides, and analogues	#VALUE!	HMDB0253022	Organic acids and derivatives	Carboxylic acids and derivatives	Amino acids, peptides, and analogues	_	_	_	_	_	_	_	18222233	CC(C)CC(N)C(=O)N1CCCC1C(=O)N1CCCC1C(O)=O	DPURXCQCHSQPAN-UHFFFAOYSA-N	15631134.54492296	11729877.70999984	16596766.80462407	17039972.86673906	18703079.9083569	15476535.52118926	10193586.85160646	9821453.387955816	23245220.77040212	28702409.24798438	15073545.47876329	8222893.017850636	24492719.56154799	10391205.87856796	11116263.39303769	9342247.272589147	15206826.86062638	15330294.05028807	13636287.48526898	15844116.82981667
Com_3447_pos	PC(16:0/18:1(9Z)-O(12,13))	P	C42H80NO9P	773.557	796.546	0.52612	[M+Na]+	9.815	_	3	C18	Lipids and lipid-like molecules	Glycerophospholipids	Glycerophosphocholines	#VALUE!	HMDB0285953	Lipids and lipid-like molecules	Glycerophospholipids	Glycerophosphocholines	_	_	_	_	_	_	_	90659302	[H][C@@](COC(=O)CCCCCCCCCCCCCCC)(COP([O-])(=O)OCC[N+](C)(C)C)OC(=O)CCCCCCC\C=C/CC1OC1CCCCC	HZKBHRZARZUXPO-JLBYXMBLSA-N	38070430.07066802	30571645.33505932	54917172.09544717	145636754.7696919	45681655.05717944	4331641.885508212	20942644.37029637	31035868.02885786	303944844.2001788	2714733.583184276	7609814.566930415	80267741.44739278	22228492.26292432	34192580.00671659	71839658.68573701	95977057.73718987	111079811.0598098	119368106.549778	7410065.759480889	93155613.61418337
Com_1324_pos	2-(Methylthiomethyl)-3-phenyl-2-propenal	P	C11H12OS	192.061	193.068	0.89367	[M+H]+	2.483	_	3	C18	Phenylpropanoids and polyketides	Cinnamaldehydes	_	65887-08-3""	HMDB0037166	Phenylpropanoids and polyketides	Cinnamaldehydes	_	_	_	_	_	_	_	_	16204499	CSC\C(C=O)=C\C1=CC=CC=C1	QJDHQEQDIWDMOT-YRNVUSSQSA-N	204735732.7259074	190050354.1094013	72092947.88822624	107742595.0913816	329827990.97776	189324415.4455349	277667650.6741305	184851920.6825579	116995042.5560726	252155362.3945993	207754130.5991147	153716891.3734311	243372175.7483764	199731579.2460521	165759615.8517165	137273456.3045649	106077166.8573842	193648464.6064828	171225342.6629183	183792591.4304807
Com_3204_pos	PA(20:0/a-15:0)	P	C38H75O8P	690.52	713.51	1.12867	[M+Na]+	9.548	_	3	C18	Lipids and lipid-like molecules	Glycerophospholipids	Glycerophosphates	#VALUE!	HMDB0115630	Lipids and lipid-like molecules	Glycerophospholipids	Glycerophosphates	_	_	_	_	_	_	_	131822286	[H][C@@](COC(=O)CCCCCCCCCCCCCCCCCCC)(COP(O)(O)=O)OC(=O)CCCCCCCCCCC(C)CC	JUVVMCNBJZOWLT-BEBVUIBBSA-N	10422496.05646911	1604333.313818982	998336.5115688688	1565832.960749699	1206526.653369094	1484255.807374194	1904322.184021414	1763955.483327803	3264749.408921976	2286666.63478457	1293131.098791899	1605842.103643235	3535051.406671442	717775.5586702486	1399933.191262798	587901.6936799113	811467.9433666288	2313581.763318511	1602661.691737154	1868928.867775213
Com_2137_pos	1-(Carboxyethylthio)tetradecane	P	C17H34O2S	302.228	303.236	1.07364	[M+H]+	6.165	_	3	C18	Lipids and lipid-like molecules	Fatty Acyls	Fatty acids and conjugates	#VALUE!	HMDB0243801	Lipids and lipid-like molecules	Fatty Acyls	Fatty acids and conjugates	_	_	_	_	_	_	_	150912	CCCCCCCCCCCCCCSCCC(O)=O	OWXXRDGGTZWLQY-UHFFFAOYSA-N	938081.6831881684	137134.3290506433	3778731.905505659	2613948.761264896	909811.7575934448	1723412.192498829	1062756.990522414	6125897.30965003	1865001.486841865	6197626.520010498	1731984.9530281	225064.5499675023	3415319.345826853	1545652.441386482	589476.6950297159	1106236.38910738	527916.1623698585	5026413.565630569	781236.4338473565	1644052.305501988
Com_2718_pos	Phe-Pro-Ile	P	C20H29N3O4	375.216	376.223	0.89258	[M+H]+	5.621	_	3	C18	Organic acids and derivatives	Carboxylic acids and derivatives	Amino acids, peptides, and analogues	#VALUE!	HMDB0304808	Organic acids and derivatives	Carboxylic acids and derivatives	Amino acids, peptides, and analogues	_	_	_	_	_	_	_	18223318	CCC(C)C(N=C(O)C1CCCN1C(=O)C(N)CC1=CC=CC=C1)C(O)=O	FZBGMXYQPACKNC-UHFFFAOYSA-N	5308390.735403472	7693379.633432456	6103663.40406502	6726206.526223011	5100990.222833778	3752633.406846916	7991609.016224684	5834790.951183285	9056665.036284477	18894665.88721294	8642286.026942339	5799372.287683452	10838929.5769994	4077583.97146907	8777856.999430506	2478434.941932861	5590577.952921145	8518974.403819812	6993387.860348348	12151244.65985599
Com_2880_pos	MG(0:0/20:0/0:0)	P	C23H46O4	386.34	409.328	0.98821	[M+Na]+	11.234	_	3	C18	Lipids and lipid-like molecules	Endocannabinoids	_	#VALUE!	HMDB0011542	Lipids and lipid-like molecules	Endocannabinoids	_	_	_	_	_	_	_	_	537294	[H]C(CO)(CO)OC(=O)CCCCCCCCCCCCCCCCCCC	KECCPKLXQUOWMI-UHFFFAOYSA-N	91399076.82494296	60913750.90491079	52570024.94088985	31989824.24422958	7922229.937749703	54298489.75114202	58000667.62355352	117277008.7483994	4028037.77116793	10168547.51048734	47551861.4509092	64522559.16386956	4066710.483455304	60658330.60141271	72628169.84889325	165159714.8574976	62939159.63723967	15402630.37046929	26022136.49220708	22276578.80518781
Com_1809_pos	Hydroxyprolyl-Histidine	P	C11H16N4O4	268.117	269.124	2.09337	[M+H]+	4.8	_	3	C18	Organic acids and derivatives	Carboxylic acids and derivatives	Amino acids, peptides, and analogues	#VALUE!	HMDB0028865	Organic acids and derivatives	Carboxylic acids and derivatives	Amino acids, peptides, and analogues	_	_	_	_	_	_	_	76895453	OC1CNC(C1)C(=O)NC(CC1=CN=CN1)C(O)=O	JZJSKYCAKGGJBO-UHFFFAOYSA-N	9654450.355275333	9055675.986739684	7518728.728216832	11052092.1506551	7631723.943553768	12108158.92079631	8210528.783425692	7730552.448802702	15028193.58066226	7411725.176487463	13014069.40104398	9227450.810915597	17393785.52577404	13380275.49645378	9392508.93251155	9467176.700659985	10924327.15332679	9539905.780948538	9367339.87503029	11442378.94738957
Com_2429_pos	MG(0:0/i-15:0/0:0)	P	C18H36O4	316.261	334.295	1.96026	[M+NH4]+	6.223	_	3	C18	Lipids and lipid-like molecules	Glycerolipids	Monoradylglycerols	#VALUE!	HMDB0072849	Lipids and lipid-like molecules	Glycerolipids	Monoradylglycerols	_	_	_	_	_	_	_	131779636	[H]C(CO)(CO)OC(=O)CCCCCCCCCCCC(C)C	HDTLUTGUCYULDT-UHFFFAOYSA-N	6329878.291381381	5602868.830724852	5944193.304670157	6444290.988719167	8291194.510664286	6807733.472176163	5361019.611638376	4546266.782762887	9987276.385360174	7862067.370862169	5631933.340656037	6103244.138532169	12421056.86708345	5713521.024147614	6371996.721226575	6885830.276878343	6329112.856272151	5608858.235081517	8064060.923651396	6460417.900349855
Com_1427_pos	Pyromellitic dianhydride	P	C10H2O6	217.985	218.993	4.18686	[M+H]+	1.271	_	3	C18	Organoheterocyclic compounds	Isobenzofurans	_	#VALUE!	HMDB0247561	Organoheterocyclic compounds	Isobenzofurans	_	_	_	_	_	_	_	_	6966	O=C1OC(=O)C2=CC3=C(C=C12)C(=O)OC3=O	ANSXAPJVJOKRDJ-UHFFFAOYSA-N	3258250.772858066	4457411.812804739	2693759.235766173	4274900.503094687	6850789.796370398	7873704.797251591	4106018.278796034	3359712.317191405	7093307.377100053	5918318.131197887	3141388.270698312	3016813.028801114	4686502.104110583	2153194.051906845	2787321.176551977	3446284.67700889	2724691.797624336	12863831.91397095	6881737.782833711	4937632.551805844
Com_2534_pos	(1S,2S,4R,5S,7S)-2,5,7-Fenchanetriol 2-O-b-D-glucoside	P	C16H28O8	348.178	349.185	1.43446	[M+H]+	10.096	_	3	C18	Lipids and lipid-like molecules	Prenol lipids	Terpene glycosides	217960-85-5""	HMDB0033219	Lipids and lipid-like molecules	Prenol lipids	Terpene glycosides	_	_	_	_	_	_	_	131751393	CC1(C)C2C(O)CC(C)(C2O)C1OC1OC(CO)C(O)C(O)C1O	QSWGTHMJOKIYMV-UHFFFAOYSA-N	14329485.7642802	24964870.54312537	17820226.04036547	25098383.41109422	11776329.32382089	7036256.150973374	4050231.74167515	9847133.767923951	2687828.17560473	784751.562569557	9194687.544602796	8026518.022526112	4841334.991544153	384139.2303809956	5443320.136624077	7860985.307025776	3645017.35853229	5487019.586072008	564423.9138480052	6634002.160727215
Com_1709_pos	Histidylcysteine	P	C9H14N4O3S	258.079	259.085	2.76356	[M+H]+	5.821	_	3	C18	Organic acids and derivatives	Carboxylic acids and derivatives	Amino acids, peptides, and analogues	116833-93-3""	HMDB0028882	Organic acids and derivatives	Carboxylic acids and derivatives	Amino acids, peptides, and analogues	_	_	_	_	_	_	_	15294281	N[C@@H](CC1=CNC=N1)C(=O)N[C@@H](CS)C(O)=O	MAJYPBAJPNUFPV-BQBZGAKWSA-N	4726050.818700258	5901115.563242793	7332583.629479415	7903587.873297842	6257384.273153902	3957754.069665121	8612385.910737772	6140470.52622494	8928684.397995362	18240667.1283782	4109428.263931947	6205626.852061023	8467515.86013843	5104011.310185812	6060858.16005291	3259296.399123373	5708934.241734425	4646425.077109453	4785397.43699134	3811249.780786438
Com_2651_pos	6-O-Desmethyldonepezil	P	C23H27NO3	365.199	366.207	1.96533	[M+H]+	7.877	_	3	C18	Organoheterocyclic compounds	Piperidines	Benzylpiperidines	120013-56-1""	HMDB0013959	Organoheterocyclic compounds	Piperidines	Benzylpiperidines	_	_	_	_	_	_	_	14553555	COC1=C(O)C=C2C(=O)C(CC3CCN(CC4=CC=CC=C4)CC3)CC2=C1	DJRBBQJREIMIEU-UHFFFAOYSA-N	9759695.929928074	2720670.348508407	9794063.612943647	3723830.743116145	6936735.176030145	10061661.93762792	1985328.141377698	11663120.15161874	5409735.511103922	9705020.785909476	2666977.414088408	2621117.454379209	1363287.879257903	9803960.98463948	6494641.139791672	1893400.748351635	2778968.84629217	3731342.079047034	1374447.476143575	4160091.778482229
[truncated: 234 more rows]
[truncated: 7 more columns]

## Sheet: meta_intensity_neg.anno
Compound_ID	Name	IonMode	Formula	MolecularWeight	m/z	MassError	Adduct	RT (min)	Score	Level	Column	ClassI	ClassII	ClassIII	CAS	HMDB_ID	SuperClass(HMDB)	Class(HMDB)	SubClass(HMDB)	Other_name(KEGG_name)	KEGG_ID	KEGG_MapID	Lipidmaps_ID	CATEGORY(Lipidmaps)	MAIN_CLASS(Lipidmaps)	SUB_CLASS(Lipidmaps)	PubChemID	SMILES	InChIKey	DX-1	DX-2	DX-3	DX-4	DX-5	DX-6	DX-CK-1	DX-CK-2	DX-CK-3	DX-CK-4	DX-CK-5	DX-CK-6	J-1	J-2	J-3	J-4	J-5	J-6	J-ck-1	J-ck-2
[truncated: 682 more rows]
[truncated: 7 more columns]

[truncated: 4 more sheets: DX_vs_DX-ck.all, DX_vs_DX-ck.diff, J_vs_J-ck.all, J_vs_J-ck.diff]
